# Supplementary material for: Global Analyses of Multi-Locus Sequence Typing Data Reveal Geographic Differentiation, Hybridization, and Recombination in the Cryptococcus gattii Species Complex
Source: J Fungi (Basel). 2023 Feb 20;9(2):276. doi: 10.3390/jof9020276 (PMC9967412; doi:10.3390/jof9020276)
Supplement: Supplementary file 1 [file jof-09-00276-s001.zip]

Archive with 5 entries (4 files):
- Supplementary Figures.pdf
- Supplementary Tables_R1.xlsx
- __MACOSX/
- __MACOSX/._Supplementary Figures.pdf
- __MACOSX/._Supplementary Tables_R1.xlsx
