# Supplementary material for: Global Analyses of Multi-Locus Sequence Typing Data Reveal Geographic Differentiation, Hybridization, and Recombination in the Cryptococcus gattii Species Complex
Source: J Fungi (Basel). 2023 Feb 20;9(2):276. doi: 10.3390/jof9020276 (PMC9967412; doi:10.3390/jof9020276)
Supplement: Supplementary file 1 [file jof-09-00276-s001.zip › Supplementary Tables_R1.xlsx]

## Sheet: S1;EcologicalSourcebyST
ST	MT	Clinical	Environmental	Veterniary	NA
ST1	VGII	1	0	0	1
ST2	NA	1	0	0	0
ST3	VGII	0	0	0	1
ST4	VGII	0	0	0	1
ST5	VGII	10	3	1	2
ST6	VGII	0	0	0	1
ST7	VGII	30	75	54	8
ST8	VGII	1	0	0	1
ST9	VGIV	0	0	0	0
ST10	VGII	1	0	0	1
ST11	VGIV	0	0	0	0
ST12	VGII	1	0	0	1
ST13	VGIV	0	0	0	0
ST14	VGIV	0	0	0	0
ST15	VGIV	0	0	0	0
ST16	VGIV	0	0	0	0
ST17	VGII	0	0	0	1
ST18	VGII	0	0	0	1
ST19	VGII	0	0	0	2
ST20	VGII	18	13	1	8
ST21	VGII	2	0	0	2
ST22	VGIV	0	0	0	0
ST23	VGI	0	0	0	0
ST24	VGI	0	0	0	0
ST25	VGII	28	1	0	3
ST26	VGII	0	1	0	1
ST27	VGII	0	0	0	1
ST28	VGII	4	0	0	1
ST29	VGII	0	0	0	1
ST30	VGII	1	0	0	1
ST31	VGII	1	0	0	1
ST32	VGII	0	0	0	1
ST33	VGII	5	0	0	1
ST34	VGII	0	0	0	1
ST35	VGII	0	0	0	1
ST36	VGI	0	0	0	0
ST37	VGII	0	0	0	1
ST38	VGII	0	1	2	1
ST39	VGII	0	0	0	1
ST40	VGII	14	0	0	1
ST41	VGI	0	0	0	0
ST42	VGII	0	0	0	1
ST43	VGII	0	0	0	1
ST44	VGII	2	0	0	1
ST45	VGII	0	0	0	1
ST46	VGII	2	0	0	1
ST47	VGII	1	0	0	1
ST48	VGII	3	1	5	1
ST49	VGII	0	0	0	1
ST50	VGII	0	0	0	1
ST51	VGI	10	1	0	8
ST52	VGI	0	0	0	1
ST53	VGI	0	0	0	1
ST54	VGI	0	0	0	2
ST55	VGIII	0	0	1	1
ST56	VGI	4	0	0	2
ST57	VGI	8	0	0	3
ST58	VGI	5	0	0	5
ST59	VGIII	4	0	0	1
ST60	VGIII	0	3	0	1
ST61	VGIII	0	0	1	1
ST62	VGIII	0	0	1	1
ST63	VGI	0	0	0	1
ST64	VGIII	5	0	0	1
ST65	VGIII	1	1	0	2
ST66	VGIII	1	0	0	1
ST67	VGIII	1	0	0	1
ST68	VGIII	2	0	0	2
ST69	VGIV	1	0	0	1
ST70	VGIV	0	0	1	2
ST71	NA	0	0	0	0
ST72	VGIII	0	0	1	1
ST73	VGIII	0	0	1	1
ST74	VGIII	2	0	3	2
ST75	VGIII	6	2	15	2
ST76	VGIII	0	0	1	1
ST77	VGIII	0	0	1	1
ST78	VGIII	1	0	0	1
ST79	VGIII	10	15	0	2
ST80	VGIII	0	4	0	1
ST81	VGIII	1	0	0	1
ST82	VGIII	0	4	0	1
ST83	VGIII	1	0	0	1
ST84	VGIII	1	0	0	1
ST85	VGIII	2	0	0	1
ST86	VGIII	2	0	0	1
ST87	VGIII	1	0	0	1
ST88	VGII	0	0	0	1
ST89	VGIII	1	0	0	1
ST90	VGIII	1	0	0	1
ST91	VGIII	1	0	0	1
ST92	VGIII	2	0	0	1
ST93	VGIII	1	0	0	1
ST94	VGIII	1	0	0	1
ST95	VGIII	1	0	0	1
ST96	VGIII	1	0	0	0
ST97	VGIII	1	0	0	1
ST98	VGIII	1	0	0	1
ST99	VGIII	2	0	0	1
ST100	VGIII	1	0	0	1
ST101	VGIII	1	0	0	1
ST102	VGI	0	0	0	2
ST103	VGI	0	0	0	1
ST104	VGIV	0	0	0	1
ST105	VGIV	0	0	0	1
ST106	VGI	8	26	0	3
ST107	VGIV	0	0	0	1
ST108	VGI	0	0	0	1
ST109	VGI	0	0	0	1
ST110	VGI	0	0	0	1
ST111	VGI	0	0	0	1
ST112	VGIII	1	0	0	1
ST113	VGIII	0	0	0	2
ST114	VGIII	0	0	1	1
ST115	VGIII	0	0	1	1
ST116	VGIII	0	7	0	1
ST117	VGIII	0	0	1	1
ST118	VGIII	0	0	1	1
ST119	VGII	2	0	0	1
ST120	VGII	1	0	0	1
ST121	VGII	2	0	0	1
ST122	VGII	1	0	0	1
ST123	VGII	1	0	0	1
ST124	VGII	2	3	0	1
ST125	VGII	2	0	0	1
ST126	VGII	1	0	0	1
ST127	VGII	4	0	0	1
ST128	VGII	1	0	0	1
ST129	VGII	5	0	0	1
ST130	VGII	0	1	0	1
ST131	VGII	0	1	0	1
ST132	VGII	0	1	0	1
ST133	VGII	0	1	0	1
ST134	VGII	0	1	0	1
ST135	VGII	2	0	0	1
ST136	VGII	2	0	0	1
ST137	VGII	0	0	0	1
ST138	VGIII	2	0	0	1
ST139	VGIII	2	0	0	1
ST140	VGIII	1	0	0	1
ST141	VGIII	0	0	1	1
ST142	VGIII	0	0	1	1
ST143	VGIII	0	0	3	1
ST144	VGIII	1	0	0	1
ST145	VGIII	0	0	2	1
ST146	VGIII	7	0	1	1
ST147	VGI	0	0	0	1
ST148	VGIII	0	0	1	1
ST149	VGI	0	0	0	1
ST150	VGIV	0	0	0	1
ST151	VGI	0	0	0	1
ST152	VGI	0	0	0	1
ST153	VGI	0	0	0	1
ST154	VGI	0	1	0	1
ST155	VGIV	0	0	0	1
ST156	VGI	0	3	0	1
ST157	VGI	0	0	0	1
ST158	VGIV	0	0	0	1
ST159	VGI	2	0	0	2
ST160	VGIV	0	0	0	1
ST161	VGI	1	0	0	1
ST162	VGI	0	0	0	1
ST163	VGIII	0	0	0	1
ST164	VGIII	0	0	0	1
ST165	VGIII	0	0	0	1
ST166	VGIII	0	0	0	1
ST167	VGII	0	0	0	1
ST168	VGII	0	0	0	1
ST169	VGII	2	0	0	1
ST170	VGII	0	0	0	1
ST171	VGII	0	0	0	1
ST172	VGII	3	0	0	1
ST173	VGII	43	0	0	1
ST174	VGII	0	0	0	1
ST175	VGII	0	0	0	1
ST176	VGII	0	0	0	1
ST177	VGII	0	0	0	1
ST178	VGII	0	0	0	1
ST179	VGII	0	0	0	1
ST180	VGII	0	0	0	1
ST181	VGII	0	0	0	0
ST182	VGII	4	0	3	1
ST183	VGII	0	0	0	1
ST184	VGII	0	0	0	1
ST185	VGII	2	0	2	1
ST186	VGI	0	0	0	2
ST187	VGI	0	0	0	1
ST188	VGI	0	0	0	1
ST189	VGI	0	0	0	1
ST190	VGI	0	0	0	1
ST191	VGI	0	0	0	1
ST192	VGI	0	0	0	1
ST193	VGI	0	0	0	1
ST194	VGI	0	5	0	1
ST195	VGI	0	0	0	1
ST196	VGI	0	0	0	1
ST197	VGI	2	1	0	1
ST198	VGI	0	0	0	1
ST199	VGI	0	0	0	1
ST200	VGI	0	0	0	1
ST201	VGI	0	0	0	1
ST202	VGI	0	0	0	1
ST203	VGIII	0	0	0	0
ST204	VGI	0	6	0	1
ST205	VGI	0	0	0	1
ST206	VGIV	0	0	0	1
ST207	VGIV	0	0	0	1
ST208	VGI	0	0	0	2
ST209	VGIII	0	0	0	1
ST210	VGIII	0	0	0	1
ST211	VGI	0	0	0	1
ST212	VGI	0	0	0	1
ST213	VGI	0	0	0	1
ST214	VGI	0	0	0	1
ST215	VGI	1	0	0	1
ST216	VGI	0	0	0	1
ST217	VGI	0	0	0	1
ST218	VGI	1	0	0	1
ST219	VGI	0	0	0	1
ST220	VGI	0	0	0	1
ST221	VGIV	0	0	0	1
ST222	VGI	1	0	0	1
ST223	VGIII	0	0	0	1
ST224	VGIV	0	0	0	1
ST225	VGI	0	0	0	1
ST226	VGI	0	0	0	1
ST227	VGI	1	0	0	1
ST228	VGI	0	0	0	1
ST229	VGI	0	0	0	1
ST230	VGI	0	0	0	1
ST231	VGI	0	0	0	1
ST232	VGI	3	0	0	5
ST233	VGI	0	0	0	1
ST234	VGI	0	0	0	1
ST235	VGI	0	0	0	1
ST236	VGI	0	0	0	1
ST237	VGIV	0	0	0	1
ST238	VGIV	1	0	0	1
ST239	VGIV	0	0	0	1
ST240	VGIV	0	0	0	1
ST241	VGIV	0	0	0	1
ST242	VGIV	0	0	0	1
ST243	VGIV	0	0	0	1
ST244	VGII	0	0	0	1
ST245	VGII	0	0	0	1
ST246	VGII	0	0	0	1
ST247	VGII	0	0	0	1
ST248	VGII	1	0	0	1
ST249	VGI	0	0	0	1
ST250	VGII	0	0	0	2
ST251	VGII	0	0	0	1
ST252	VGII	0	0	0	1
ST253	VGII	0	0	0	1
ST254	VGII	0	0	0	1
ST255	VGII	0	0	0	1
ST256	VGI	0	0	0	1
ST257	VGI	0	0	0	1
ST258	VGII	1	0	0	1
ST259	VGI	0	0	0	1
ST260	VGII	0	0	0	1
ST261	VGI	0	0	0	0
ST262	VGI	0	0	0	0
ST263	VGIV	0	0	0	0
ST264	VGII	0	9	0	1
ST265	VGII	0	2	0	1
ST266	VGII	0	2	0	1
ST267	VGII	0	2	0	1
ST268	VGII	0	2	0	1
ST269	VGI	0	0	0	1
ST270	VGI	0	0	0	0
ST271	VGI	0	0	0	0
ST272	VGII	1	0	0	1
ST273	VGII	1	0	0	1
ST274	VGII	6	21	0	1
ST275	VGII	1	0	0	1
ST276	VGII	1	0	0	1
ST277	VGII	0	1	0	1
ST278	VGII	1	0	0	1
ST279	VGII	1	0	0	1
ST280	VGII	1	0	0	1
ST281	VGII	1	0	0	1
ST282	VGII	1	0	0	1
ST283	VGII	2	0	0	1
ST284	VGI	0	0	0	0
ST285	VGI	0	0	0	0
ST286	VGII	1	0	0	1
ST287	VGII	1	0	0	1
ST288	VGII	1	0	0	1
ST289	VGII	0	0	0	1
ST290	VGII	1	0	0	1
ST291	VGI	0	0	0	0
ST292	VGII	0	0	0	1
ST293	VGII	0	0	0	1
ST294	VGIV	0	0	0	0
ST295	VGII	1	0	0	1
ST296	VGII	1	0	0	1
ST297	VGII	1	0	0	1
ST298	VGII	1	0	0	1
ST299	VGII	1	0	0	1
ST300	VGII	1	0	0	1
ST301	VGII	1	0	0	1
ST302	VGII	1	0	0	1
ST303	VGII	1	0	0	1
ST304	VGII	2	0	0	1
ST305	VGII	1	0	0	1
ST306	VGII	4	0	0	1
ST307	VGII	3	0	0	1
ST308	VGII	2	0	0	1
ST309	VGII	6	0	1	1
ST310	VGII	1	1	0	1
ST311	VGII	1	0	0	1
ST312	VGII	1	0	0	1
ST313	VGII	1	0	0	1
ST314	VGII	1	0	0	1
ST315	VGII	1	0	0	1
ST316	VGII	4	0	0	1
ST317	VGII	1	0	0	1
ST318	VGI	0	0	0	1
ST319	VGI	0	0	0	1
ST320	VGIII	0	0	0	1
ST321	VGII	1	0	0	1
ST322	VGII	0	0	0	1
ST323	VGII	3	0	0	1
ST324	VGII	2	0	0	1
ST325	VGII	2	0	0	1
ST326	VGIII	0	0	0	1
ST327	VGI	0	0	0	1
ST328	VGII	5	22	0	1
ST329	VGI	1	0	0	1
ST330	VGI	0	0	0	0
ST331	VGI	0	0	0	0
ST332	VGI	2	0	0	0
ST333	VGIII	0	0	0	1
ST334	VGI	0	0	0	1
ST335	VGIII	0	0	0	1
ST336	VGIV	5	0	0	0
ST337	VGII	0	0	0	1
ST338	VGII	0	0	0	1
ST339	VGII	0	0	0	1
ST340	VGII	0	0	0	1
ST341	VGII	0	0	0	1
ST342	VGII	0	0	0	1
ST343	VGII	0	0	0	1
ST344	VGII	0	0	0	1
ST345	VGII	0	0	0	1
ST346	VGII	0	0	0	1
ST347	VGII	0	0	0	1
ST348	VGII	0	0	0	1
ST349	VGII	0	0	0	1
ST350	VGII	0	0	0	1
ST351	VGI	0	0	0	1
ST352	VGII	0	0	0	1
ST353	VGII	0	0	0	1
ST354	VGII	0	0	0	1
ST355	VGII	0	0	0	1
ST356	VGI	0	0	0	1
ST357	VGII	0	0	0	1
ST358	VGII	0	0	0	1
ST359	VGII	0	0	0	1
ST360	VGII	0	0	0	1
ST361	VGII	0	0	0	1
ST362	VGI	0	0	0	1
ST363	VGIII	0	0	0	1
ST364	VGI	0	0	0	1
ST365	VGI	0	0	0	1
ST366	VGI	0	0	0	1
ST367	VGIV	0	0	0	0
ST368	VGIII	0	0	0	0
ST369	VGIII	0	0	0	0
ST370	VGIV	0	0	0	0
ST371	VGIV	0	0	0	0
ST372	VGIV	0	0	0	0
ST373	VGIV	0	0	0	0
ST374	VGIV	0	0	0	0
ST375	VGIV	0	0	0	0
ST376	VGIV	0	0	0	0
ST377	VGIV	0	0	0	0
ST378	VGIV	0	0	0	0
ST379	VGIV	0	0	0	0
ST380	VGIV	0	0	0	0
ST381	VGI	0	0	0	0
ST382	VGIV	0	0	0	0
ST383	VGIV	0	0	0	0
ST384	VGIV	0	0	0	0
ST385	VGII	0	0	0	0
ST386	VGIV	0	0	0	0
ST387	VGIV	0	0	0	0
ST388	VGI	0	0	0	0
ST389	VGIV	0	0	0	0
ST390	VGIV	0	0	0	0
ST391	VGIV	0	0	0	0
ST392	VGIV	0	0	0	0
ST393	VGIV	0	0	0	0
ST394	VGI	0	0	0	0
ST395	VGI	0	0	0	1
ST396	VGI	0	0	0	1
ST397	VGIV	0	0	0	0
ST398	VGIV	0	0	0	0
ST399	VGIV	0	0	0	0
ST400	VGII	0	0	0	0
ST401	VGIV	0	0	0	0
ST402	VGIV	0	0	0	0
ST403	VGI	0	0	0	0
ST404	VGI	0	0	0	0
ST405	VGI	0	0	0	0
ST406	VGI	0	0	0	0
ST407	VGIV	0	0	0	0
ST408	VGI	0	0	0	0
ST409	VGII	0	0	0	0
ST410	VGI	0	0	0	0
ST411	VGI	0	0	0	0
ST412	VGI	0	0	0	0
ST413	VGI	0	0	0	0
ST414	VGIV	0	0	0	0
ST415	VGIV	0	0	0	0
ST416	VGIV	0	0	0	0
ST417	VGIV	0	0	0	0
ST418	VGIV	0	0	0	0
ST419	VGIV	0	0	0	0
ST420	VGIV	0	0	0	0
ST421	VGI	0	0	0	0
ST422	VGI	0	0	0	0
ST423	VGI	0	0	0	0
ST424	VGIV	0	0	0	0
ST425	VGIV	0	0	0	0
ST426	VGIV	0	0	0	0
ST427	VGIV	0	0	0	0
ST428	VGIV	0	0	0	0
ST429	VGIV	0	0	0	0
ST430	VGIV	0	0	0	0
ST431	VGI	0	0	0	0
ST432	VGI	0	0	0	0
ST433	VGI	0	0	0	0
ST434	VGI	0	0	0	0
ST435	VGI	0	0	0	0
ST436	VGIV	0	0	0	0
ST437	VGIV	0	0	0	0
ST438	VGIV	0	0	0	0
ST439	VGIV	0	0	0	0
ST440	VGIV	0	0	0	0
ST441	VGIV	0	0	0	0
ST442	VGII	0	3	3	0
ST443	VGI	0	0	0	0
ST444	VGII	0	0	0	0
ST445	VGII	0	2	0	0
ST446	VGII	0	0	0	0
ST447	VGII	0	0	0	0
ST448	VGII	0	0	0	0
ST449	VGII	0	0	0	0
ST450	VGII	0	0	0	0
ST451	VGII	0	0	0	0
ST452	VGII	0	0	0	0
ST453	VGII	0	0	0	0
ST454	VGII	1	0	0	0
ST455	VGII	0	0	0	0
ST456	VGII	0	0	0	0
ST457	VGII	0	0	0	0
ST458	VGII	0	0	0	0
ST459	VGI	0	0	0	0
ST460	VGI	0	0	0	0
ST461	VGI	0	0	0	0
ST462	VGI	0	0	0	0
ST463	VGI	0	0	0	0
ST464	VGII	0	0	0	0
ST465	VGII	0	0	0	0
ST466	VGII	0	0	0	0
ST467	VGII	0	0	0	0
ST468	VGII	0	0	0	0
ST469	VGII	0	0	0	0
ST470	VGII	0	0	0	0
ST471	VGII	0	0	0	0
ST472	VGII	0	0	0	0
ST473	VGII	0	0	0	0
ST474	VGII	0	0	0	0
ST475	VGII	1	0	0	0
ST476	VGII	0	0	0	0
ST477	VGII	0	0	0	0
ST478	VGII	0	0	0	0
ST479	VGII	0	0	0	0
ST480	VGII	0	0	0	0
ST481	VGII	0	0	0	0
ST482	VGII	0	0	0	0
ST483	VGII	0	0	0	0
ST484	VGII	0	0	0	0
ST485	VGII	1	0	0	0
ST486	VGII	0	0	1	0
ST487	VGII	1	0	0	0
ST488	VGII	1	0	0	0
ST489	VGII	0	0	1	0
ST490	VGI	0	0	0	0
ST491	VGIV	0	0	0	0
ST492	VGIV	0	0	0	0
ST493	VGIV	0	0	0	0
ST494	VGI	0	0	0	0
ST495	VGI	0	0	0	0
ST496	VGI	0	0	0	0
ST497	VGI	0	0	0	0
ST498	VGI	0	0	0	0
ST499	VGI	0	0	0	0
ST500	VGI	0	0	0	0
ST501	VGIV	0	0	0	0
ST502	VGIV	0	0	0	0
ST503	VGIV	0	0	0	0
ST504	VGIV	0	0	0	0
ST505	VGIV	0	0	0	0
ST506	VGI	0	0	0	0
ST507	VGIV	0	0	0	0
ST508	VGIV	0	0	0	0
ST509	VGIV	0	0	0	0
ST510	VGI	0	0	0	0
ST511	VGI	0	0	0	0
ST512	VGIV	0	0	0	0
ST513	VGIV	0	0	0	0
ST514	VGIV	0	0	0	0
ST515	VGIV	0	0	0	0
ST516	VGIV	0	0	0	0
ST517	VGIV	0	0	0	0
ST518	VGIV	0	0	0	0
ST519	VGIV	0	0	0	0
ST520	VGIV	0	0	0	0
ST521	VGIV	0	0	0	0
ST522	VGIV	0	0	0	0
ST523	VGI	0	0	0	0
ST524	VGI	0	0	0	0
ST525	VGI	0	0	0	0
ST526	VGI	0	0	0	0
ST527	VGI	0	0	0	0
ST528	VGI	0	0	0	0
ST529	VGIV	0	0	0	0
ST530	VGIV	0	0	0	0
ST531	VGI	0	0	0	0
ST532	VGI	0	0	0	0
ST533	VGI	0	0	0	0
ST534	VGI	0	0	0	0
ST535	VGIV	0	0	0	0
ST536	VGIV	0	0	0	0
ST537	VGIV	0	0	0	0
ST538	VGI	0	0	0	0
ST539	VGII	0	2	0	0
ST540	VGI	0	0	0	0
ST541	VGI	0	0	0	0
ST542	VGIV	0	0	0	0
ST543	VGIV	0	0	0	0
ST544	VGIV	0	0	0	0
ST545	VGIII	0	0	0	1
ST546	VGI	0	6	0	2
ST547	VGI	0	0	0	1
ST548	VGI	0	2	0	1
ST549	VGI	0	0	0	1
ST550	VGI	0	0	0	1
ST551	VGIII	0	0	0	1
ST552	VGIII	0	0	0	1
ST553	VGI	2	0	0	1
ST554	VGIV	1	0	0	1
ST555	VGIV	1	0	0	1
ST565	VGI	0	0	0	1
ST567	VGI	0	0	0	1
ST568	VGI	0	0	0	1
ST569	VGII	0	0	0	1
ST570	VGII	0	0	0	1
ST571	VGII	0	0	0	1
ST572	VGII	0	0	0	1
ST573	VGII	0	0	0	1
ST574	VGII	0	0	0	1
ST575	VGIII	0	0	0	1
ST576	VGIV	0	0	0	1
		416	259	113	414

## Sheet: S2;LineagebyEcologicalSource
	Clinical	Environmental	Veterinary	NA
# of ST
CGSC	143	41	31	361
VGI	16	9	0	96
VGII	86	25	11	171
VGIII	35	7	19	71
VGIV	5	0	1	23
# of isolates
CGSC	416	259	113	414
VGI	52	51	0	122
VGII	284	172	74	191
VGIII	70	36	38	77
VGIV	9	0	1	24

## Sheet: S3;ContinentbyST
ST	MT	Africa	Asia	Europe	Oceania	NorthAmerica	SouthAmerica
ST1	VGII	0	0	0	0	0	2
ST2	NA	0	1	0	0	0	0
ST3	VGII	0	0	0	0	0	1
ST4	VGII	0	0	0	0	0	1
ST5	VGII	0	0	0	2	0	14
ST6	VGII	0	0	0	0	1	0
ST7	VGII	0	29	0	100	2	36
ST8	VGII	0	0	0	0	0	2
ST9	VGIV	0	0	0	0	0	0
ST10	VGII	0	0	0	0	0	2
ST11	VGIV	0	0	0	0	0	0
ST12	VGII	0	0	0	0	0	2
ST13	VGIV	0	0	0	0	0	0
ST14	VGIV	0	0	0	0	0	0
ST15	VGIV	0	0	0	0	0	0
ST16	VGIV	0	0	0	0	0	0
ST17	VGII	0	0	0	0	0	1
ST18	VGII	0	0	1	0	0	0
ST19	VGII	0	0	1	0	0	1
ST20	VGII	0	2	4	0	1	33
ST21	VGII	0	1	0	3	0	0
ST22	VGIV	0	0	0	0	0	0
ST23	VGI	0	0	0	0	0	0
ST24	VGI	0	0	0	0	0	0
ST25	VGII	0	0	0	0	1	31
ST26	VGII	0	0	0	0	0	2
ST27	VGII	0	0	0	0	0	1
ST28	VGII	0	0	0	0	0	5
ST29	VGII	0	0	0	0	0	1
ST30	VGII	0	2	0	0	0	0
ST31	VGII	0	0	0	0	0	2
ST32	VGII	0	0	0	1	0	0
ST33	VGII	0	0	0	6	0	0
ST34	VGII	0	0	0	0	0	1
ST35	VGII	0	0	1	0	0	0
ST36	VGI	0	0	0	0	0	0
ST37	VGII	0	0	0	0	0	1
ST38	VGII	0	0	0	4	0	0
ST39	VGII	0	0	0	0	0	1
ST40	VGII	0	0	0	0	0	15
ST41	VGI	0	0	0	0	0	0
ST42	VGII	0	0	0	0	0	1
ST43	VGII	0	0	0	0	0	1
ST44	VGII	0	3	0	0	0	0
ST45	VGII	0	0	0	0	0	1
ST46	VGII	0	0	0	0	0	3
ST47	VGII	0	0	0	0	0	2
ST48	VGII	0	0	0	10	0	0
ST49	VGII	0	0	0	0	1	0
ST50	VGII	0	0	0	0	1	0
ST51	VGI	0	5	0	4	3	7
ST52	VGI	0	0	0	1	0	0
ST53	VGI	0	0	0	1	0	0
ST54	VGI	0	2	0	0	0	0
ST55	VGIII	0	0	0	0	2	0
ST56	VGI	0	0	1	0	0	5
ST57	VGI	0	8	1	1	1	0
ST58	VGI	0	1	2	0	1	6
ST59	VGIII	0	0	0	0	0	5
ST60	VGIII	0	0	0	0	4	0
ST61	VGIII	0	0	0	0	2	0
ST62	VGIII	0	0	0	0	2	0
ST63	VGI	0	0	0	0	1	0
ST64	VGIII	0	0	0	0	0	6
ST65	VGIII	0	0	0	0	0	4
ST66	VGIII	0	0	0	0	2	0
ST67	VGIII	0	0	0	0	0	2
ST68	VGIII	0	0	0	2	2	0
ST69	VGIV	0	2	0	0	0	0
ST70	VGIV	2	0	0	0	0	1
ST71	NA	0	0	0	0	0	0
ST72	VGIII	0	0	0	0	2	0
ST73	VGIII	0	0	0	0	2	0
ST74	VGIII	0	0	0	0	7	0
ST75	VGIII	0	0	0	0	23	2
ST76	VGIII	0	0	0	0	2	0
ST77	VGIII	0	0	0	0	2	0
ST78	VGIII	0	0	0	0	2	0
ST79	VGIII	0	0	0	0	4	23
ST80	VGIII	0	0	0	0	0	5
ST81	VGIII	0	0	0	0	2	0
ST82	VGIII	0	0	0	0	0	5
ST83	VGIII	0	0	0	0	2	0
ST84	VGIII	0	0	0	0	2	0
ST85	VGIII	0	0	0	0	0	3
ST86	VGIII	0	0	0	0	3	0
ST87	VGIII	0	0	0	0	2	0
ST88	VGII	0	0	0	0	1	0
ST89	VGIII	0	0	0	0	2	0
ST90	VGIII	0	0	0	0	2	0
ST91	VGIII	0	0	0	0	2	0
ST92	VGIII	0	0	0	0	3	0
ST93	VGIII	0	0	0	0	2	0
ST94	VGIII	0	0	0	0	2	0
ST95	VGIII	0	0	0	0	2	0
ST96	VGIII	0	0	0	0	1	0
ST97	VGIII	0	0	0	0	2	0
ST98	VGIII	0	0	0	0	2	0
ST99	VGIII	0	0	0	0	3	0
ST100	VGIII	0	0	0	0	2	0
ST101	VGIII	0	0	0	0	2	0
ST102	VGI	0	0	0	1	1	0
ST103	VGI	0	0	1	0	0	0
ST104	VGIV	1	0	0	0	0	0
ST105	VGIV	1	0	0	0	0	0
ST106	VGI	0	35	0	0	2	0
ST107	VGIV	0	0	0	1	0	0
ST108	VGI	0	0	0	1	0	0
ST109	VGI	0	0	0	0	1	0
ST110	VGI	0	0	0	0	1	0
ST111	VGI	0	0	0	0	1	0
ST112	VGIII	0	0	0	0	2	0
ST113	VGIII	0	0	1	0	1	0
ST114	VGIII	0	0	0	0	2	0
ST115	VGIII	0	0	0	0	2	0
ST116	VGIII	0	0	0	0	0	8
ST117	VGIII	0	0	0	0	1	1
ST118	VGIII	0	0	0	0	2	0
ST119	VGII	0	0	0	0	0	3
ST120	VGII	0	0	0	0	0	2
ST121	VGII	0	0	0	0	0	3
ST122	VGII	0	0	0	0	0	2
ST123	VGII	0	0	0	0	0	2
ST124	VGII	0	0	0	0	0	6
ST125	VGII	0	0	0	0	0	3
ST126	VGII	0	0	0	0	0	2
ST127	VGII	0	0	0	0	0	5
ST128	VGII	0	0	0	0	0	2
ST129	VGII	0	3	0	0	0	3
ST130	VGII	0	0	0	0	0	2
ST131	VGII	0	0	0	0	0	2
ST132	VGII	0	0	0	0	0	2
ST133	VGII	0	0	0	0	0	2
ST134	VGII	0	0	0	0	0	2
ST135	VGII	0	0	0	0	0	3
ST136	VGII	0	0	0	0	0	3
ST137	VGII	0	0	0	0	0	1
ST138	VGIII	0	0	0	0	3	0
ST139	VGIII	0	0	0	0	3	0
ST140	VGIII	0	0	0	0	2	0
ST141	VGIII	0	0	0	0	2	0
ST142	VGIII	0	0	0	0	2	0
ST143	VGIII	0	0	0	0	4	0
ST144	VGIII	0	0	0	2	0	0
ST145	VGIII	0	0	0	0	3	0
ST146	VGIII	0	0	0	0	1	8
ST147	VGI	0	0	1	0	0	0
ST148	VGIII	0	0	0	0	2	0
ST149	VGI	0	0	0	1	0	0
ST150	VGIV	0	0	0	1	0	0
ST151	VGI	0	0	0	1	0	0
ST152	VGI	0	0	0	1	0	0
ST153	VGI	0	0	0	0	0	1
ST154	VGI	0	0	0	2	0	0
ST155	VGIV	1	0	0	0	0	0
ST156	VGI	0	0	4	0	0	0
ST157	VGI	0	0	0	0	0	1
ST158	VGIV	1	0	0	0	0	0
ST159	VGI	0	2	0	1	1	0
ST160	VGIV	1	0	0	0	0	0
ST161	VGI	0	1	0	0	1	0
ST162	VGI	0	0	0	0	1	0
ST163	VGIII	0	0	0	0	1	0
ST164	VGIII	0	0	0	0	1	0
ST165	VGIII	0	0	0	0	1	0
ST166	VGIII	0	0	0	0	1	0
ST167	VGII	0	0	1	0	0	0
ST168	VGII	0	0	0	0	1	0
ST169	VGII	0	2	1	0	0	0
ST170	VGII	0	0	1	0	0	0
ST171	VGII	0	0	0	1	0	0
ST172	VGII	0	0	0	0	0	4
ST173	VGII	43	0	1	0	0	0
ST174	VGII	0	0	0	0	0	1
ST175	VGII	0	0	0	0	0	1
ST176	VGII	0	0	1	0	0	0
ST177	VGII	1	0	0	0	0	0
ST178	VGII	1	0	0	0	0	0
ST179	VGII	0	0	0	0	0	1
ST180	VGII	0	0	1	0	0	0
ST181	VGII	0	0	0	0	0	0
ST182	VGII	0	1	1	0	0	6
ST183	VGII	0	0	0	0	0	1
ST184	VGII	0	0	0	0	0	1
ST185	VGII	0	0	0	0	0	5
ST186	VGI	0	1	0	0	1	0
ST187	VGI	0	1	0	0	0	0
ST188	VGI	0	0	1	0	0	0
ST189	VGI	0	0	1	0	0	0
ST190	VGI	0	1	0	0	0	0
ST191	VGI	0	0	0	1	0	0
ST192	VGI	1	0	0	0	0	0
ST193	VGI	0	0	1	0	0	0
ST194	VGI	0	0	6	0	0	0
ST195	VGI	0	0	1	0	0	0
ST196	VGI	0	0	1	0	0	0
ST197	VGI	2	1	1	0	0	0
ST198	VGI	0	0	0	0	1	0
ST199	VGI	0	0	1	0	0	0
ST200	VGI	0	0	1	0	0	0
ST201	VGI	1	0	0	0	0	0
ST202	VGI	0	0	0	0	1	0
ST203	VGIII	0	0	0	0	0	0
ST204	VGI	0	0	7	0	0	0
ST205	VGI	0	0	0	0	0	1
ST206	VGIV	1	0	0	0	0	0
ST207	VGIV	0	1	0	0	0	0
ST208	VGI	0	0	1	0	1	0
ST209	VGIII	0	0	0	0	1	0
ST210	VGIII	0	0	0	0	1	0
ST211	VGI	0	1	0	0	0	0
ST212	VGI	0	1	0	0	0	0
ST213	VGI	1	0	0	0	0	0
ST214	VGI	0	0	1	0	0	0
ST215	VGI	1	1	0	0	0	0
ST216	VGI	0	1	0	0	0	0
ST217	VGI	0	1	0	0	0	0
ST218	VGI	2	0	0	0	0	0
ST219	VGI	1	0	0	0	0	0
ST220	VGI	1	0	0	0	0	0
ST221	VGIV	0	1	0	0	0	0
ST222	VGI	0	2	0	0	0	0
ST223	VGIII	0	0	1	0	0	0
ST224	VGIV	1	0	0	0	0	0
ST225	VGI	0	0	1	0	0	0
ST226	VGI	0	1	0	0	0	0
ST227	VGI	0	1	1	0	0	0
ST228	VGI	0	0	1	0	0	0
ST229	VGI	0	0	1	0	0	0
ST230	VGI	1	0	0	0	0	0
ST231	VGI	1	0	0	0	0	0
ST232	VGI	4	1	3	0	0	0
ST233	VGI	0	0	1	0	0	0
ST234	VGI	0	0	1	0	0	0
ST235	VGI	0	0	1	0	0	0
ST236	VGI	1	0	0	0	0	0
ST237	VGIV	0	1	0	0	0	0
ST238	VGIV	2	0	0	0	0	0
ST239	VGIV	1	0	0	0	0	0
ST240	VGIV	0	1	0	0	0	0
ST241	VGIV	0	0	1	0	0	0
ST242	VGIV	0	1	0	0	0	0
ST243	VGIV	0	1	0	0	0	0
ST244	VGII	0	0	1	0	0	0
ST245	VGII	0	0	1	0	0	0
ST246	VGII	0	0	0	0	1	0
ST247	VGII	0	0	0	0	0	1
ST248	VGII	0	0	0	0	0	2
ST249	VGI	1	0	0	0	0	0
ST250	VGII	0	0	0	0	2	0
ST251	VGII	0	0	0	0	1	0
ST252	VGII	0	0	0	0	0	1
ST253	VGII	0	0	0	0	1	0
ST254	VGII	0	0	1	0	0	0
ST255	VGII	0	1	0	0	0	0
ST256	VGI	0	0	0	0	1	0
ST257	VGI	0	0	0	1	0	0
ST258	VGII	0	0	0	0	0	2
ST259	VGI	0	0	0	0	1	0
ST260	VGII	0	0	0	0	1	0
ST261	VGI	0	0	0	0	0	0
ST262	VGI	0	0	0	0	0	0
ST263	VGIV	0	0	0	0	0	0
ST264	VGII	0	0	0	0	0	10
ST265	VGII	0	0	0	0	0	3
ST266	VGII	0	0	0	0	0	3
ST267	VGII	0	0	0	0	0	3
ST268	VGII	0	0	0	0	0	3
ST269	VGI	0	0	0	0	1	0
ST270	VGI	0	0	0	0	0	0
ST271	VGI	0	0	0	0	0	0
ST272	VGII	0	0	0	0	0	2
ST273	VGII	0	0	0	0	0	2
ST274	VGII	0	26	0	0	0	2
ST275	VGII	0	0	0	0	0	2
ST276	VGII	0	0	0	0	0	2
ST277	VGII	0	0	0	0	0	2
ST278	VGII	0	0	0	0	0	2
ST279	VGII	0	0	0	0	0	2
ST280	VGII	0	0	0	0	0	2
ST281	VGII	0	0	0	0	0	2
ST282	VGII	0	0	0	0	0	2
ST283	VGII	0	0	0	0	0	3
ST284	VGI	0	0	0	0	0	0
ST285	VGI	0	0	0	0	0	0
ST286	VGII	0	0	0	0	0	2
ST287	VGII	0	0	0	0	0	2
ST288	VGII	0	0	0	0	0	2
ST289	VGII	0	0	0	0	0	1
ST290	VGII	0	0	0	0	0	2
ST291	VGI	0	0	0	0	0	0
ST292	VGII	0	0	0	0	0	1
ST293	VGII	0	0	0	0	0	1
ST294	VGIV	0	0	0	0	0	0
ST295	VGII	0	0	0	0	0	2
ST296	VGII	0	0	0	0	0	2
ST297	VGII	0	0	0	0	0	2
ST298	VGII	0	0	0	0	0	2
ST299	VGII	0	0	0	0	0	2
ST300	VGII	0	0	0	0	0	2
ST301	VGII	0	0	0	0	0	2
ST302	VGII	0	0	0	0	0	2
ST303	VGII	0	0	0	0	0	2
ST304	VGII	0	0	0	0	0	3
ST305	VGII	0	0	0	0	0	2
ST306	VGII	0	0	0	0	0	5
ST307	VGII	0	0	0	0	0	4
ST308	VGII	0	0	0	0	0	3
ST309	VGII	0	1	0	0	0	7
ST310	VGII	0	0	0	0	0	3
ST311	VGII	0	0	0	0	0	2
ST312	VGII	0	0	0	0	0	2
ST313	VGII	0	0	0	0	0	2
ST314	VGII	0	0	0	0	0	2
ST315	VGII	0	0	0	0	0	2
ST316	VGII	0	0	0	0	0	5
ST317	VGII	0	0	0	0	0	2
ST318	VGI	0	0	0	0	0	1
ST319	VGI	0	0	0	0	0	1
ST320	VGIII	0	0	0	0	1	0
ST321	VGII	0	0	0	0	0	2
ST322	VGII	0	0	0	0	0	1
ST323	VGII	0	0	0	0	0	4
ST324	VGII	0	0	0	0	0	3
ST325	VGII	0	0	0	0	0	3
ST326	VGIII	0	0	0	0	1	0
ST327	VGI	0	0	0	1	0	0
ST328	VGII	0	28	0	0	0	0
ST329	VGI	0	2	0	0	0	0
ST330	VGI	0	0	0	0	0	0
ST331	VGI	0	0	0	0	0	0
ST332	VGI	0	2	0	0	0	0
ST333	VGIII	0	0	0	0	1	0
ST334	VGI	0	0	0	1	0	0
ST335	VGIII	0	0	1	0	0	0
ST336	VGIV	5	0	0	0	0	0
ST337	VGII	0	0	0	0	0	1
ST338	VGII	0	0	0	0	0	1
ST339	VGII	0	0	0	0	0	1
ST340	VGII	0	0	0	0	0	1
ST341	VGII	0	0	0	0	0	1
ST342	VGII	0	0	0	0	0	1
ST343	VGII	0	0	0	0	0	1
ST344	VGII	0	0	0	0	0	1
ST345	VGII	0	0	0	0	0	1
ST346	VGII	0	0	0	0	0	1
ST347	VGII	0	0	0	0	0	1
ST348	VGII	0	0	0	0	0	1
ST349	VGII	0	0	0	0	0	1
ST350	VGII	0	0	0	0	0	1
ST351	VGI	0	0	0	0	0	1
ST352	VGII	0	0	0	0	0	1
ST353	VGII	0	0	0	0	0	1
ST354	VGII	0	0	0	0	0	1
ST355	VGII	0	0	0	0	0	1
ST356	VGI	0	0	0	0	0	1
ST357	VGII	0	0	0	0	0	1
ST358	VGII	0	0	0	0	0	1
ST359	VGII	0	0	0	0	0	1
ST360	VGII	0	0	0	0	0	1
ST361	VGII	0	0	0	0	0	1
ST362	VGI	0	0	0	0	1	0
ST363	VGIII	0	0	0	0	1	0
ST364	VGI	0	0	0	1	0	0
ST365	VGI	0	0	0	1	0	0
ST366	VGI	0	0	0	1	0	0
ST367	VGIV	0	0	0	0	0	0
ST368	VGIII	0	0	0	0	0	0
ST369	VGIII	0	0	0	0	0	0
ST370	VGIV	0	0	0	0	0	0
ST371	VGIV	0	0	0	0	0	0
ST372	VGIV	0	0	0	0	0	0
ST373	VGIV	0	0	0	0	0	0
ST374	VGIV	0	0	0	0	0	0
ST375	VGIV	0	0	0	0	0	0
ST376	VGIV	0	0	0	0	0	0
ST377	VGIV	0	0	0	0	0	0
ST378	VGIV	0	0	0	0	0	0
ST379	VGIV	0	0	0	0	0	0
ST380	VGIV	0	0	0	0	0	0
ST381	VGI	0	0	0	0	0	0
ST382	VGIV	0	0	0	0	0	0
ST383	VGIV	0	0	0	0	0	0
ST384	VGIV	0	0	0	0	0	0
ST385	VGII	0	0	0	0	0	0
ST386	VGIV	0	0	0	0	0	0
ST387	VGIV	0	0	0	0	0	0
ST388	VGI	0	0	0	0	0	0
ST389	VGIV	0	0	0	0	0	0
ST390	VGIV	0	0	0	0	0	0
ST391	VGIV	0	0	0	0	0	0
ST392	VGIV	0	0	0	0	0	0
ST393	VGIV	0	0	0	0	0	0
ST394	VGI	0	0	0	0	0	0
ST395	VGI	0	0	0	1	0	0
ST396	VGI	0	0	0	1	0	0
ST397	VGIV	0	0	0	0	0	0
ST398	VGIV	0	0	0	0	0	0
ST399	VGIV	0	0	0	0	0	0
ST400	VGII	0	0	0	0	0	0
ST401	VGIV	0	0	0	0	0	0
ST402	VGIV	0	0	0	0	0	0
ST403	VGI	0	0	0	0	0	0
ST404	VGI	0	0	0	0	0	0
ST405	VGI	0	0	0	0	0	0
ST406	VGI	0	0	0	0	0	0
ST407	VGIV	0	0	0	0	0	0
ST408	VGI	0	0	0	0	0	0
ST409	VGII	0	0	0	0	0	0
ST410	VGI	0	0	0	0	0	0
ST411	VGI	0	0	0	0	0	0
ST412	VGI	0	0	0	0	0	0
ST413	VGI	0	0	0	0	0	0
ST414	VGIV	0	0	0	0	0	0
ST415	VGIV	0	0	0	0	0	0
ST416	VGIV	0	0	0	0	0	0
ST417	VGIV	0	0	0	0	0	0
ST418	VGIV	0	0	0	0	0	0
ST419	VGIV	0	0	0	0	0	0
ST420	VGIV	0	0	0	0	0	0
ST421	VGI	0	0	0	0	0	0
ST422	VGI	0	0	0	0	0	0
ST423	VGI	0	0	0	0	0	0
ST424	VGIV	0	0	0	0	0	0
ST425	VGIV	0	0	0	0	0	0
ST426	VGIV	0	0	0	0	0	0
ST427	VGIV	0	0	0	0	0	0
ST428	VGIV	0	0	0	0	0	0
ST429	VGIV	0	0	0	0	0	0
ST430	VGIV	0	0	0	0	0	0
ST431	VGI	0	0	0	0	0	0
ST432	VGI	0	0	0	0	0	0
ST433	VGI	0	0	0	0	0	0
ST434	VGI	0	0	0	0	0	0
ST435	VGI	0	0	0	0	0	0
ST436	VGIV	0	0	0	0	0	0
ST437	VGIV	0	0	0	0	0	0
ST438	VGIV	0	0	0	0	0	0
ST439	VGIV	0	0	0	0	0	0
ST440	VGIV	0	0	0	0	0	0
ST441	VGIV	0	0	0	0	0	0
ST442	VGII	0	0	0	0	0	6
ST443	VGI	0	0	0	0	0	0
ST444	VGII	0	0	0	0	0	0
ST445	VGII	0	0	0	0	0	2
ST446	VGII	0	0	0	0	0	0
ST447	VGII	0	0	0	0	0	0
ST448	VGII	0	0	0	0	0	0
ST449	VGII	0	0	0	0	0	0
ST450	VGII	0	0	0	0	0	0
ST451	VGII	0	0	0	0	0	0
ST452	VGII	0	0	0	0	0	0
ST453	VGII	0	0	0	0	0	0
ST454	VGII	0	0	0	0	0	1
ST455	VGII	0	0	0	0	0	0
ST456	VGII	0	0	0	0	0	0
ST457	VGII	0	0	0	0	0	0
ST458	VGII	0	0	0	0	0	0
ST459	VGI	0	0	0	0	0	0
ST460	VGI	0	0	0	0	0	0
ST461	VGI	0	0	0	0	0	0
ST462	VGI	0	0	0	0	0	0
ST463	VGI	0	0	0	0	0	0
ST464	VGII	0	0	0	0	0	0
ST465	VGII	0	0	0	0	0	0
ST466	VGII	0	0	0	0	0	0
ST467	VGII	0	0	0	0	0	0
ST468	VGII	0	0	0	0	0	0
ST469	VGII	0	0	0	0	0	0
ST470	VGII	0	0	0	0	0	0
ST471	VGII	0	0	0	0	0	0
ST472	VGII	0	0	0	0	0	0
ST473	VGII	0	0	0	0	0	0
ST474	VGII	0	0	0	0	0	0
ST475	VGII	0	0	0	0	0	1
ST476	VGII	0	0	0	0	0	0
ST477	VGII	0	0	0	0	0	0
ST478	VGII	0	0	0	0	0	0
ST479	VGII	0	0	0	0	0	0
ST480	VGII	0	0	0	0	0	0
ST481	VGII	0	0	0	0	0	0
ST482	VGII	0	0	0	0	0	0
ST483	VGII	0	0	0	0	0	0
ST484	VGII	0	0	0	0	0	0
ST485	VGII	0	0	0	0	0	1
ST486	VGII	0	0	0	0	0	1
ST487	VGII	0	0	0	0	0	1
ST488	VGII	0	0	0	0	0	1
ST489	VGII	0	0	0	0	0	1
ST490	VGI	0	0	0	0	0	0
ST491	VGIV	0	0	0	0	0	0
ST492	VGIV	0	0	0	0	0	0
ST493	VGIV	0	0	0	0	0	0
ST494	VGI	0	0	0	0	0	0
ST495	VGI	0	0	0	0	0	0
ST496	VGI	0	0	0	0	0	0
ST497	VGI	0	0	0	0	0	0
ST498	VGI	0	0	0	0	0	0
ST499	VGI	0	0	0	0	0	0
ST500	VGI	0	0	0	0	0	0
ST501	VGIV	0	0	0	0	0	0
ST502	VGIV	0	0	0	0	0	0
ST503	VGIV	0	0	0	0	0	0
ST504	VGIV	0	0	0	0	0	0
ST505	VGIV	0	0	0	0	0	0
ST506	VGI	0	0	0	0	0	0
ST507	VGIV	0	0	0	0	0	0
ST508	VGIV	0	0	0	0	0	0
ST509	VGIV	0	0	0	0	0	0
ST510	VGI	0	0	0	0	0	0
ST511	VGI	0	0	0	0	0	0
ST512	VGIV	0	0	0	0	0	0
ST513	VGIV	0	0	0	0	0	0
ST514	VGIV	0	0	0	0	0	0
ST515	VGIV	0	0	0	0	0	0
ST516	VGIV	0	0	0	0	0	0
ST517	VGIV	0	0	0	0	0	0
ST518	VGIV	0	0	0	0	0	0
ST519	VGIV	0	0	0	0	0	0
ST520	VGIV	0	0	0	0	0	0
ST521	VGIV	0	0	0	0	0	0
ST522	VGIV	0	0	0	0	0	0
ST523	VGI	0	0	0	0	0	0
ST524	VGI	0	0	0	0	0	0
ST525	VGI	0	0	0	0	0	0
ST526	VGI	0	0	0	0	0	0
ST527	VGI	0	0	0	0	0	0
ST528	VGI	0	0	0	0	0	0
ST529	VGIV	0	0	0	0	0	0
ST530	VGIV	0	0	0	0	0	0
ST531	VGI	0	0	0	0	0	0
ST532	VGI	0	0	0	0	0	0
ST533	VGI	0	0	0	0	0	0
ST534	VGI	0	0	0	0	0	0
ST535	VGIV	0	0	0	0	0	0
ST536	VGIV	0	0	0	0	0	0
ST537	VGIV	0	0	0	0	0	0
ST538	VGI	0	0	0	0	0	0
ST539	VGII	0	0	0	2	0	0
ST540	VGI	0	0	0	0	0	0
ST541	VGI	0	0	0	0	0	0
ST542	VGIV	0	0	0	0	0	0
ST543	VGIV	0	0	0	0	0	0
ST544	VGIV	0	0	0	0	0	0
ST545	VGIII	0	0	0	0	0	1
ST546	VGI	0	8	0	0	0	0
ST547	VGI	0	1	0	0	0	0
ST548	VGI	0	3	0	0	0	0
ST549	VGI	0	0	0	0	1	0
ST550	VGI	0	0	0	0	1	0
ST551	VGIII	0	0	0	0	1	0
ST552	VGIII	0	0	0	0	0	1
ST553	VGI	2	0	1	0	0	0
ST554	VGIV	2	0	0	0	0	0
ST555	VGIV	2	0	0	0	0	0
ST565	VGI	0	1	0	0	0	0
ST567	VGI	0	1	0	0	0	0
ST568	VGI	0	1	0	0	0	0
ST569	VGII	0	0	0	0	0	1
ST570	VGII	0	0	0	0	0	1
ST571	VGII	0	0	0	0	0	1
ST572	VGII	0	0	0	0	0	1
ST573	VGII	0	0	0	0	0	1
ST574	VGII	0	0	0	0	0	1
ST575	VGIII	0	0	0	0	0	1
ST576	VGIV	0	1	0	0	0	0
		86	196	65	159	179	517

## Sheet: S4;CountrybyST
ST	Argentina	Aruba	Australia	Belgium	Brazil	Canada	Chile	China	Colombia	Cuba	DRC	Denmark	France	FrenchGuinana	Germany	Greece	Guatemala	India	Italy	IvoryCoast	Japan	Kenya	Malaysia	Mexico	Netherlands	NewZealand	PapaNewGuinea	Paraguay	Peru	Portugal	Rwanda	Singapore	SouthAfrica	SouthKorea	Spain	Sweden	Switzerland	Taiwan	Thailand	USA	Uruguay	Venezuela	Zimbabwe
ST1	0	0	0	0	2	0	0	0	0	0	0	0	0	0	0	0	0	0	0	0	0	0	0	0	0	0	0	0	0	0	0	0	0	0	0	0	0	0	0	0	0	0	0
ST2	0	0	0	0	0	0	0	1	0	0	0	0	0	0	0	0	0	0	0	0	0	0	0	0	0	0	0	0	0	0	0	0	0	0	0	0	0	0	0	0	0	0	0
ST3	0	0	0	0	0	0	0	0	0	0	0	0	0	0	0	0	0	0	0	0	0	0	0	0	0	0	0	0	0	0	0	0	0	0	0	0	0	0	0	0	1	0	0
ST4	0	0	0	0	1	0	0	0	0	0	0	0	0	0	0	0	0	0	0	0	0	0	0	0	0	0	0	0	0	0	0	0	0	0	0	0	0	0	0	0	0	0	0
ST5	0	0	2	0	14	0	0	0	0	0	0	0	0	0	0	0	0	0	0	0	0	0	0	0	0	0	0	0	0	0	0	0	0	0	0	0	0	0	0	0	0	0	0
ST6	0	0	0	0	0	0	0	0	0	0	0	0	0	0	0	0	0	0	0	0	0	0	0	0	0	0	0	0	0	0	0	0	0	0	0	0	0	0	0	1	0	0	0
ST7	0	0	100	0	28	1	0	2	8	0	0	0	0	0	0	0	0	0	0	0	0	0	3	0	0	0	0	0	0	0	0	0	0	1	0	0	0	11	12	1	0	0	0
ST8	0	0	0	0	0	0	0	0	2	0	0	0	0	0	0	0	0	0	0	0	0	0	0	0	0	0	0	0	0	0	0	0	0	0	0	0	0	0	0	0	0	0	0
ST9	0	0	0	0	0	0	0	0	0	0	0	0	0	0	0	0	0	0	0	0	0	0	0	0	0	0	0	0	0	0	0	0	0	0	0	0	0	0	0	0	0	0	0
ST10	0	0	0	0	2	0	0	0	0	0	0	0	0	0	0	0	0	0	0	0	0	0	0	0	0	0	0	0	0	0	0	0	0	0	0	0	0	0	0	0	0	0	0
ST11	0	0	0	0	0	0	0	0	0	0	0	0	0	0	0	0	0	0	0	0	0	0	0	0	0	0	0	0	0	0	0	0	0	0	0	0	0	0	0	0	0	0	0
ST12	0	0	0	0	0	0	0	0	2	0	0	0	0	0	0	0	0	0	0	0	0	0	0	0	0	0	0	0	0	0	0	0	0	0	0	0	0	0	0	0	0	0	0
ST13	0	0	0	0	0	0	0	0	0	0	0	0	0	0	0	0	0	0	0	0	0	0	0	0	0	0	0	0	0	0	0	0	0	0	0	0	0	0	0	0	0	0	0
ST14	0	0	0	0	0	0	0	0	0	0	0	0	0	0	0	0	0	0	0	0	0	0	0	0	0	0	0	0	0	0	0	0	0	0	0	0	0	0	0	0	0	0	0
ST15	0	0	0	0	0	0	0	0	0	0	0	0	0	0	0	0	0	0	0	0	0	0	0	0	0	0	0	0	0	0	0	0	0	0	0	0	0	0	0	0	0	0	0
ST16	0	0	0	0	0	0	0	0	0	0	0	0	0	0	0	0	0	0	0	0	0	0	0	0	0	0	0	0	0	0	0	0	0	0	0	0	0	0	0	0	0	0	0
ST17	0	0	0	0	1	0	0	0	0	0	0	0	0	0	0	0	0	0	0	0	0	0	0	0	0	0	0	0	0	0	0	0	0	0	0	0	0	0	0	0	0	0	0
ST18	0	0	0	0	0	0	0	0	0	0	0	0	0	0	0	1	0	0	0	0	0	0	0	0	0	0	0	0	0	0	0	0	0	0	0	0	0	0	0	0	0	0	0
ST19	0	0	0	0	1	0	0	0	0	0	0	0	0	0	0	1	0	0	0	0	0	0	0	0	0	0	0	0	0	0	0	0	0	0	0	0	0	0	0	0	0	0	0
ST20	1	0	0	0	31	1	0	1	1	0	0	1	0	0	1	0	0	0	0	0	1	0	0	0	1	0	0	0	0	0	0	0	0	0	0	0	1	0	0	0	0	0	0
ST21	0	0	3	0	0	0	0	1	0	0	0	0	0	0	0	0	0	0	0	0	0	0	0	0	0	0	0	0	0	0	0	0	0	0	0	0	0	0	0	0	0	0	0
ST22	0	0	0	0	0	0	0	0	0	0	0	0	0	0	0	0	0	0	0	0	0	0	0	0	0	0	0	0	0	0	0	0	0	0	0	0	0	0	0	0	0	0	0
ST23	0	0	0	0	0	0	0	0	0	0	0	0	0	0	0	0	0	0	0	0	0	0	0	0	0	0	0	0	0	0	0	0	0	0	0	0	0	0	0	0	0	0	0
ST24	0	0	0	0	0	0	0	0	0	0	0	0	0	0	0	0	0	0	0	0	0	0	0	0	0	0	0	0	0	0	0	0	0	0	0	0	0	0	0	0	0	0	0
ST25	0	1	0	0	0	0	0	0	30	0	0	0	0	0	0	0	0	0	0	0	0	0	0	0	0	0	0	0	0	0	0	0	0	0	0	0	0	0	0	0	0	1	0
ST26	0	0	0	0	2	0	0	0	0	0	0	0	0	0	0	0	0	0	0	0	0	0	0	0	0	0	0	0	0	0	0	0	0	0	0	0	0	0	0	0	0	0	0
ST27	0	0	0	0	1	0	0	0	0	0	0	0	0	0	0	0	0	0	0	0	0	0	0	0	0	0	0	0	0	0	0	0	0	0	0	0	0	0	0	0	0	0	0
ST28	0	0	0	0	5	0	0	0	0	0	0	0	0	0	0	0	0	0	0	0	0	0	0	0	0	0	0	0	0	0	0	0	0	0	0	0	0	0	0	0	0	0	0
ST29	0	0	0	0	0	0	0	0	1	0	0	0	0	0	0	0	0	0	0	0	0	0	0	0	0	0	0	0	0	0	0	0	0	0	0	0	0	0	0	0	0	0	0
ST30	0	0	0	0	0	0	0	0	0	0	0	0	0	0	0	0	0	0	0	0	0	0	0	0	0	0	0	0	0	0	0	0	0	0	0	0	0	0	2	0	0	0	0
ST31	0	0	0	0	0	0	0	0	2	0	0	0	0	0	0	0	0	0	0	0	0	0	0	0	0	0	0	0	0	0	0	0	0	0	0	0	0	0	0	0	0	0	0
ST32	0	0	1	0	0	0	0	0	0	0	0	0	0	0	0	0	0	0	0	0	0	0	0	0	0	0	0	0	0	0	0	0	0	0	0	0	0	0	0	0	0	0	0
ST33	0	0	6	0	0	0	0	0	0	0	0	0	0	0	0	0	0	0	0	0	0	0	0	0	0	0	0	0	0	0	0	0	0	0	0	0	0	0	0	0	0	0	0
ST34	0	0	0	0	1	0	0	0	0	0	0	0	0	0	0	0	0	0	0	0	0	0	0	0	0	0	0	0	0	0	0	0	0	0	0	0	0	0	0	0	0	0	0
ST35	0	0	0	0	0	0	0	0	0	0	0	0	0	0	0	1	0	0	0	0	0	0	0	0	0	0	0	0	0	0	0	0	0	0	0	0	0	0	0	0	0	0	0
ST36	0	0	0	0	0	0	0	0	0	0	0	0	0	0	0	0	0	0	0	0	0	0	0	0	0	0	0	0	0	0	0	0	0	0	0	0	0	0	0	0	0	0	0
ST37	0	0	0	0	0	0	0	0	0	0	0	0	0	0	0	0	0	0	0	0	0	0	0	0	0	0	0	0	0	0	0	0	0	0	0	0	0	0	0	0	0	1	0
ST38	0	0	4	0	0	0	0	0	0	0	0	0	0	0	0	0	0	0	0	0	0	0	0	0	0	0	0	0	0	0	0	0	0	0	0	0	0	0	0	0	0	0	0
ST39	0	0	0	0	1	0	0	0	0	0	0	0	0	0	0	0	0	0	0	0	0	0	0	0	0	0	0	0	0	0	0	0	0	0	0	0	0	0	0	0	0	0	0
ST40	0	0	0	0	15	0	0	0	0	0	0	0	0	0	0	0	0	0	0	0	0	0	0	0	0	0	0	0	0	0	0	0	0	0	0	0	0	0	0	0	0	0	0
ST41	0	0	0	0	0	0	0	0	0	0	0	0	0	0	0	0	0	0	0	0	0	0	0	0	0	0	0	0	0	0	0	0	0	0	0	0	0	0	0	0	0	0	0
ST42	0	0	0	0	1	0	0	0	0	0	0	0	0	0	0	0	0	0	0	0	0	0	0	0	0	0	0	0	0	0	0	0	0	0	0	0	0	0	0	0	0	0	0
ST43	0	0	0	0	0	0	0	0	1	0	0	0	0	0	0	0	0	0	0	0	0	0	0	0	0	0	0	0	0	0	0	0	0	0	0	0	0	0	0	0	0	0	0
ST44	0	0	0	0	0	0	0	1	0	0	0	0	0	0	0	0	0	0	0	0	0	0	0	0	0	0	0	0	0	0	0	0	0	0	0	0	0	2	0	0	0	0	0
ST45	0	0	0	0	0	0	0	0	0	0	0	0	0	0	0	0	0	0	0	0	0	0	0	0	0	0	0	0	0	0	0	0	0	0	0	0	0	0	0	0	0	1	0
ST46	0	0	0	0	1	0	0	0	2	0	0	0	0	0	0	0	0	0	0	0	0	0	0	0	0	0	0	0	0	0	0	0	0	0	0	0	0	0	0	0	0	0	0
ST47	0	0	0	0	0	0	0	0	2	0	0	0	0	0	0	0	0	0	0	0	0	0	0	0	0	0	0	0	0	0	0	0	0	0	0	0	0	0	0	0	0	0	0
ST48	0	0	10	0	0	0	0	0	0	0	0	0	0	0	0	0	0	0	0	0	0	0	0	0	0	0	0	0	0	0	0	0	0	0	0	0	0	0	0	0	0	0	0
ST49	0	0	0	0	0	0	0	0	0	0	0	0	0	0	0	0	0	0	0	0	0	0	0	0	0	0	0	0	0	0	0	0	0	0	0	0	0	0	0	1	0	0	0
ST50	0	0	0	0	0	0	0	0	0	0	0	0	0	0	0	0	0	0	0	0	0	0	0	0	0	0	0	0	0	0	0	0	0	0	0	0	0	0	0	1	0	0	0
ST51	0	0	3	0	0	1	0	4	7	0	0	0	0	0	0	0	0	1	0	0	0	0	0	1	0	0	1	0	0	0	0	0	0	0	0	0	0	0	0	1	0	0	0
ST52	0	0	0	0	0	0	0	0	0	0	0	0	0	0	0	0	0	0	0	0	0	0	0	0	0	1	0	0	0	0	0	0	0	0	0	0	0	0	0	0	0	0	0
ST53	0	0	0	0	0	0	0	0	0	0	0	0	0	0	0	0	0	0	0	0	0	0	0	0	0	0	1	0	0	0	0	0	0	0	0	0	0	0	0	0	0	0	0
ST54	0	0	0	0	0	0	0	0	0	0	0	0	0	0	0	0	0	1	0	0	0	0	0	0	0	0	0	0	0	0	0	0	0	0	0	0	0	0	1	0	0	0	0
ST55	0	0	0	0	0	0	0	0	0	0	0	0	0	0	0	0	0	0	0	0	0	0	0	0	0	0	0	0	0	0	0	0	0	0	0	0	0	0	0	2	0	0	0
ST56	0	0	0	0	3	0	0	0	0	0	0	0	0	0	0	0	0	0	1	0	0	0	0	0	0	0	0	0	2	0	0	0	0	0	0	0	0	0	0	0	0	0	0
ST57	0	0	1	0	0	0	0	7	0	0	0	0	1	0	0	0	0	0	0	0	0	0	1	0	0	0	0	0	0	0	0	0	0	0	0	0	0	0	0	1	0	0	0
ST58	0	0	0	0	1	0	0	0	5	0	0	0	0	0	1	0	0	1	0	0	0	0	0	0	1	0	0	0	0	0	0	0	0	0	0	0	0	0	0	1	0	0	0
ST59	0	0	0	0	0	0	0	0	5	0	0	0	0	0	0	0	0	0	0	0	0	0	0	0	0	0	0	0	0	0	0	0	0	0	0	0	0	0	0	0	0	0	0
ST60	0	0	0	0	0	0	0	0	0	0	0	0	0	0	0	0	0	0	0	0	0	0	0	0	0	0	0	0	0	0	0	0	0	0	0	0	0	0	0	4	0	0	0
ST61	0	0	0	0	0	0	0	0	0	0	0	0	0	0	0	0	0	0	0	0	0	0	0	0	0	0	0	0	0	0	0	0	0	0	0	0	0	0	0	2	0	0	0
ST62	0	0	0	0	0	0	0	0	0	0	0	0	0	0	0	0	0	0	0	0	0	0	0	0	0	0	0	0	0	0	0	0	0	0	0	0	0	0	0	2	0	0	0
ST63	0	0	0	0	0	0	0	0	0	0	0	0	0	0	0	0	0	0	0	0	0	0	0	0	0	0	0	0	0	0	0	0	0	0	0	0	0	0	0	1	0	0	0
ST64	0	0	0	0	0	0	0	0	6	0	0	0	0	0	0	0	0	0	0	0	0	0	0	0	0	0	0	0	0	0	0	0	0	0	0	0	0	0	0	0	0	0	0
ST65	0	0	0	0	0	0	0	0	2	0	0	0	0	0	0	0	0	0	0	0	0	0	0	0	0	0	0	0	0	0	0	0	0	0	0	0	0	0	0	0	0	2	0
ST66	0	0	0	0	0	0	0	0	0	0	0	0	0	0	0	0	0	0	0	0	0	0	0	0	0	0	0	0	0	0	0	0	0	0	0	0	0	0	0	2	0	0	0
ST67	0	0	0	0	0	0	0	0	0	0	0	0	0	0	0	0	0	0	0	0	0	0	0	0	0	0	0	2	0	0	0	0	0	0	0	0	0	0	0	0	0	0	0
ST68	0	0	0	0	0	0	0	0	0	0	0	0	0	0	0	0	0	0	0	0	0	0	0	0	0	2	0	0	0	0	0	0	0	0	0	0	0	0	0	2	0	0	0
ST69	0	0	0	0	0	0	0	0	0	0	0	0	0	0	0	0	0	2	0	0	0	0	0	0	0	0	0	0	0	0	0	0	0	0	0	0	0	0	0	0	0	0	0
ST70	0	0	0	0	0	0	0	0	1	0	0	0	0	0	0	0	0	0	0	0	0	0	0	0	0	0	0	0	0	0	0	0	2	0	0	0	0	0	0	0	0	0	0
ST71	0	0	0	0	0	0	0	0	0	0	0	0	0	0	0	0	0	0	0	0	0	0	0	0	0	0	0	0	0	0	0	0	0	0	0	0	0	0	0	0	0	0	0
ST72	0	0	0	0	0	0	0	0	0	0	0	0	0	0	0	0	0	0	0	0	0	0	0	0	0	0	0	0	0	0	0	0	0	0	0	0	0	0	0	2	0	0	0
ST73	0	0	0	0	0	0	0	0	0	0	0	0	0	0	0	0	0	0	0	0	0	0	0	0	0	0	0	0	0	0	0	0	0	0	0	0	0	0	0	2	0	0	0
ST74	0	0	0	0	0	0	0	0	0	0	0	0	0	0	0	0	0	0	0	0	0	0	0	2	0	0	0	0	0	0	0	0	0	0	0	0	0	0	0	5	0	0	0
ST75	0	0	0	0	0	0	0	0	2	0	0	0	0	0	0	0	0	0	0	0	0	0	0	2	0	0	0	0	0	0	0	0	0	0	0	0	0	0	0	21	0	0	0
ST76	0	0	0	0	0	0	0	0	0	0	0	0	0	0	0	0	0	0	0	0	0	0	0	0	0	0	0	0	0	0	0	0	0	0	0	0	0	0	0	2	0	0	0
ST77	0	0	0	0	0	0	0	0	0	0	0	0	0	0	0	0	0	0	0	0	0	0	0	0	0	0	0	0	0	0	0	0	0	0	0	0	0	0	0	2	0	0	0
ST78	0	0	0	0	0	0	0	0	0	0	0	0	0	0	0	0	0	0	0	0	0	0	0	0	0	0	0	0	0	0	0	0	0	0	0	0	0	0	0	2	0	0	0
ST79	0	0	0	0	0	0	0	0	23	0	0	0	0	0	0	0	0	0	0	0	0	0	0	2	0	0	0	0	0	0	0	0	0	0	0	0	0	0	0	2	0	0	0
ST80	0	0	0	0	0	0	0	0	5	0	0	0	0	0	0	0	0	0	0	0	0	0	0	0	0	0	0	0	0	0	0	0	0	0	0	0	0	0	0	0	0	0	0
ST81	0	0	0	0	0	0	0	0	0	0	0	0	0	0	0	0	0	0	0	0	0	0	0	0	0	0	0	0	0	0	0	0	0	0	0	0	0	0	0	2	0	0	0
ST82	0	0	0	0	0	0	0	0	5	0	0	0	0	0	0	0	0	0	0	0	0	0	0	0	0	0	0	0	0	0	0	0	0	0	0	0	0	0	0	0	0	0	0
ST83	0	0	0	0	0	0	0	0	0	0	0	0	0	0	0	0	0	0	0	0	0	0	0	0	0	0	0	0	0	0	0	0	0	0	0	0	0	0	0	2	0	0	0
ST84	0	0	0	0	0	0	0	0	0	0	0	0	0	0	0	0	0	0	0	0	0	0	0	0	0	0	0	0	0	0	0	0	0	0	0	0	0	0	0	2	0	0	0
ST85	0	0	0	0	0	0	0	0	3	0	0	0	0	0	0	0	0	0	0	0	0	0	0	0	0	0	0	0	0	0	0	0	0	0	0	0	0	0	0	0	0	0	0
ST86	0	0	0	0	0	0	0	0	0	0	0	0	0	0	0	0	0	0	0	0	0	0	0	0	0	0	0	0	0	0	0	0	0	0	0	0	0	0	0	3	0	0	0
ST87	0	0	0	0	0	0	0	0	0	0	0	0	0	0	0	0	0	0	0	0	0	0	0	0	0	0	0	0	0	0	0	0	0	0	0	0	0	0	0	2	0	0	0
ST88	0	0	0	0	0	0	0	0	0	0	0	0	0	0	0	0	0	0	0	0	0	0	0	0	0	0	0	0	0	0	0	0	0	0	0	0	0	0	0	1	0	0	0
ST89	0	0	0	0	0	0	0	0	0	0	0	0	0	0	0	0	0	0	0	0	0	0	0	0	0	0	0	0	0	0	0	0	0	0	0	0	0	0	0	2	0	0	0
ST90	0	0	0	0	0	0	0	0	0	0	0	0	0	0	0	0	0	0	0	0	0	0	0	2	0	0	0	0	0	0	0	0	0	0	0	0	0	0	0	0	0	0	0
ST91	0	0	0	0	0	0	0	0	0	0	0	0	0	0	0	0	0	0	0	0	0	0	0	2	0	0	0	0	0	0	0	0	0	0	0	0	0	0	0	0	0	0	0
ST92	0	0	0	0	0	0	0	0	0	0	0	0	0	0	0	0	0	0	0	0	0	0	0	3	0	0	0	0	0	0	0	0	0	0	0	0	0	0	0	0	0	0	0
ST93	0	0	0	0	0	0	0	0	0	0	0	0	0	0	0	0	0	0	0	0	0	0	0	0	0	0	0	0	0	0	0	0	0	0	0	0	0	0	0	2	0	0	0
ST94	0	0	0	0	0	0	0	0	0	0	0	0	0	0	0	0	0	0	0	0	0	0	0	0	0	0	0	0	0	0	0	0	0	0	0	0	0	0	0	2	0	0	0
ST95	0	0	0	0	0	0	0	0	0	0	0	0	0	0	0	0	0	0	0	0	0	0	0	0	0	0	0	0	0	0	0	0	0	0	0	0	0	0	0	2	0	0	0
ST96	0	0	0	0	0	0	0	0	0	0	0	0	0	0	0	0	1	0	0	0	0	0	0	0	0	0	0	0	0	0	0	0	0	0	0	0	0	0	0	0	0	0	0
ST97	0	0	0	0	0	0	0	0	0	0	0	0	0	0	0	0	0	0	0	0	0	0	0	2	0	0	0	0	0	0	0	0	0	0	0	0	0	0	0	0	0	0	0
ST98	0	0	0	0	0	0	0	0	0	0	0	0	0	0	0	0	0	0	0	0	0	0	0	2	0	0	0	0	0	0	0	0	0	0	0	0	0	0	0	0	0	0	0
ST99	0	0	0	0	0	0	0	0	0	0	0	0	0	0	0	0	0	0	0	0	0	0	0	3	0	0	0	0	0	0	0	0	0	0	0	0	0	0	0	0	0	0	0
ST100	0	0	0	0	0	0	0	0	0	0	0	0	0	0	0	0	0	0	0	0	0	0	0	2	0	0	0	0	0	0	0	0	0	0	0	0	0	0	0	0	0	0	0
ST101	0	0	0	0	0	0	0	0	0	0	0	0	0	0	0	0	0	0	0	0	0	0	0	2	0	0	0	0	0	0	0	0	0	0	0	0	0	0	0	0	0	0	0
ST102	0	0	1	0	0	0	0	0	0	0	0	0	0	0	0	0	0	0	0	0	0	0	0	0	0	0	0	0	0	0	0	0	0	0	0	0	0	0	0	1	0	0	0
ST103	0	0	0	0	0	0	0	0	0	0	0	0	0	0	0	0	0	0	0	0	0	0	0	0	0	0	0	0	0	0	0	0	0	0	1	0	0	0	0	0	0	0	0
ST104	0	0	0	0	0	0	0	0	0	0	0	0	0	0	0	0	0	0	0	0	0	0	0	0	0	0	0	0	0	0	0	0	1	0	0	0	0	0	0	0	0	0	0
ST105	0	0	0	0	0	0	0	0	0	0	0	0	0	0	0	0	0	0	0	0	0	0	0	0	0	0	0	0	0	0	0	0	1	0	0	0	0	0	0	0	0	0	0
ST106	0	0	0	0	0	1	0	2	0	0	0	0	0	0	0	0	0	0	0	0	0	0	1	0	0	0	0	0	0	0	0	1	0	0	0	0	0	31	0	1	0	0	0
ST107	0	0	1	0	0	0	0	0	0	0	0	0	0	0	0	0	0	0	0	0	0	0	0	0	0	0	0	0	0	0	0	0	0	0	0	0	0	0	0	0	0	0	0
ST108	0	0	1	0	0	0	0	0	0	0	0	0	0	0	0	0	0	0	0	0	0	0	0	0	0	0	0	0	0	0	0	0	0	0	0	0	0	0	0	0	0	0	0
ST109	0	0	0	0	0	0	0	0	0	0	0	0	0	0	0	0	0	0	0	0	0	0	0	0	0	0	0	0	0	0	0	0	0	0	0	0	0	0	0	1	0	0	0
ST110	0	0	0	0	0	0	0	0	0	0	0	0	0	0	0	0	0	0	0	0	0	0	0	0	0	0	0	0	0	0	0	0	0	0	0	0	0	0	0	1	0	0	0
ST111	0	0	0	0	0	0	0	0	0	0	0	0	0	0	0	0	0	0	0	0	0	0	0	0	0	0	0	0	0	0	0	0	0	0	0	0	0	0	0	1	0	0	0
ST112	0	0	0	0	0	0	0	0	0	0	0	0	0	0	0	0	0	0	0	0	0	0	0	0	0	0	0	0	0	0	0	0	0	0	0	0	0	0	0	2	0	0	0
ST113	0	0	0	0	0	0	0	0	0	0	0	0	0	0	1	0	0	0	0	0	0	0	0	0	0	0	0	0	0	0	0	0	0	0	0	0	0	0	0	1	0	0	0
ST114	0	0	0	0	0	0	0	0	0	0	0	0	0	0	0	0	0	0	0	0	0	0	0	0	0	0	0	0	0	0	0	0	0	0	0	0	0	0	0	2	0	0	0
ST115	0	0	0	0	0	0	0	0	0	0	0	0	0	0	0	0	0	0	0	0	0	0	0	0	0	0	0	0	0	0	0	0	0	0	0	0	0	0	0	2	0	0	0
ST116	0	0	0	0	0	0	0	0	8	0	0	0	0	0	0	0	0	0	0	0	0	0	0	0	0	0	0	0	0	0	0	0	0	0	0	0	0	0	0	0	0	0	0
ST117	0	0	0	0	0	0	0	0	1	0	0	0	0	0	0	0	0	0	0	0	0	0	0	0	0	0	0	0	0	0	0	0	0	0	0	0	0	0	0	1	0	0	0
ST118	0	0	0	0	0	0	0	0	0	0	0	0	0	0	0	0	0	0	0	0	0	0	0	0	0	0	0	0	0	0	0	0	0	0	0	0	0	0	0	2	0	0	0
ST119	0	0	0	0	3	0	0	0	0	0	0	0	0	0	0	0	0	0	0	0	0	0	0	0	0	0	0	0	0	0	0	0	0	0	0	0	0	0	0	0	0	0	0
ST120	0	0	0	0	2	0	0	0	0	0	0	0	0	0	0	0	0	0	0	0	0	0	0	0	0	0	0	0	0	0	0	0	0	0	0	0	0	0	0	0	0	0	0
ST121	0	0	0	0	3	0	0	0	0	0	0	0	0	0	0	0	0	0	0	0	0	0	0	0	0	0	0	0	0	0	0	0	0	0	0	0	0	0	0	0	0	0	0
ST122	0	0	0	0	2	0	0	0	0	0	0	0	0	0	0	0	0	0	0	0	0	0	0	0	0	0	0	0	0	0	0	0	0	0	0	0	0	0	0	0	0	0	0
ST123	0	0	0	0	2	0	0	0	0	0	0	0	0	0	0	0	0	0	0	0	0	0	0	0	0	0	0	0	0	0	0	0	0	0	0	0	0	0	0	0	0	0	0
ST124	0	0	0	0	6	0	0	0	0	0	0	0	0	0	0	0	0	0	0	0	0	0	0	0	0	0	0	0	0	0	0	0	0	0	0	0	0	0	0	0	0	0	0
ST125	0	0	0	0	3	0	0	0	0	0	0	0	0	0	0	0	0	0	0	0	0	0	0	0	0	0	0	0	0	0	0	0	0	0	0	0	0	0	0	0	0	0	0
ST126	0	0	0	0	2	0	0	0	0	0	0	0	0	0	0	0	0	0	0	0	0	0	0	0	0	0	0	0	0	0	0	0	0	0	0	0	0	0	0	0	0	0	0
ST127	0	0	0	0	5	0	0	0	0	0	0	0	0	0	0	0	0	0	0	0	0	0	0	0	0	0	0	0	0	0	0	0	0	0	0	0	0	0	0	0	0	0	0
ST128	0	0	0	0	2	0	0	0	0	0	0	0	0	0	0	0	0	0	0	0	0	0	0	0	0	0	0	0	0	0	0	0	0	0	0	0	0	0	0	0	0	0	0
ST129	0	0	0	0	3	0	0	3	0	0	0	0	0	0	0	0	0	0	0	0	0	0	0	0	0	0	0	0	0	0	0	0	0	0	0	0	0	0	0	0	0	0	0
ST130	0	0	0	0	2	0	0	0	0	0	0	0	0	0	0	0	0	0	0	0	0	0	0	0	0	0	0	0	0	0	0	0	0	0	0	0	0	0	0	0	0	0	0
ST131	0	0	0	0	2	0	0	0	0	0	0	0	0	0	0	0	0	0	0	0	0	0	0	0	0	0	0	0	0	0	0	0	0	0	0	0	0	0	0	0	0	0	0
ST132	0	0	0	0	2	0	0	0	0	0	0	0	0	0	0	0	0	0	0	0	0	0	0	0	0	0	0	0	0	0	0	0	0	0	0	0	0	0	0	0	0	0	0
ST133	0	0	0	0	2	0	0	0	0	0	0	0	0	0	0	0	0	0	0	0	0	0	0	0	0	0	0	0	0	0	0	0	0	0	0	0	0	0	0	0	0	0	0
ST134	0	0	0	0	2	0	0	0	0	0	0	0	0	0	0	0	0	0	0	0	0	0	0	0	0	0	0	0	0	0	0	0	0	0	0	0	0	0	0	0	0	0	0
ST135	0	0	0	0	3	0	0	0	0	0	0	0	0	0	0	0	0	0	0	0	0	0	0	0	0	0	0	0	0	0	0	0	0	0	0	0	0	0	0	0	0	0	0
ST136	0	0	0	0	3	0	0	0	0	0	0	0	0	0	0	0	0	0	0	0	0	0	0	0	0	0	0	0	0	0	0	0	0	0	0	0	0	0	0	0	0	0	0
ST137	0	0	0	0	1	0	0	0	0	0	0	0	0	0	0	0	0	0	0	0	0	0	0	0	0	0	0	0	0	0	0	0	0	0	0	0	0	0	0	0	0	0	0
ST138	0	0	0	0	0	0	0	0	0	0	0	0	0	0	0	0	0	0	0	0	0	0	0	0	0	0	0	0	0	0	0	0	0	0	0	0	0	0	0	3	0	0	0
ST139	0	0	0	0	0	0	0	0	0	0	0	0	0	0	0	0	0	0	0	0	0	0	0	0	0	0	0	0	0	0	0	0	0	0	0	0	0	0	0	3	0	0	0
ST140	0	0	0	0	0	0	0	0	0	0	0	0	0	0	0	0	0	0	0	0	0	0	0	0	0	0	0	0	0	0	0	0	0	0	0	0	0	0	0	2	0	0	0
ST141	0	0	0	0	0	0	0	0	0	0	0	0	0	0	0	0	0	0	0	0	0	0	0	0	0	0	0	0	0	0	0	0	0	0	0	0	0	0	0	2	0	0	0
ST142	0	0	0	0	0	0	0	0	0	0	0	0	0	0	0	0	0	0	0	0	0	0	0	0	0	0	0	0	0	0	0	0	0	0	0	0	0	0	0	2	0	0	0
ST143	0	0	0	0	0	0	0	0	0	0	0	0	0	0	0	0	0	0	0	0	0	0	0	0	0	0	0	0	0	0	0	0	0	0	0	0	0	0	0	4	0	0	0
ST144	0	0	2	0	0	0	0	0	0	0	0	0	0	0	0	0	0	0	0	0	0	0	0	0	0	0	0	0	0	0	0	0	0	0	0	0	0	0	0	0	0	0	0
ST145	0	0	0	0	0	0	0	0	0	0	0	0	0	0	0	0	0	0	0	0	0	0	0	0	0	0	0	0	0	0	0	0	0	0	0	0	0	0	0	3	0	0	0
ST146	0	0	0	0	0	0	0	0	8	0	0	0	0	0	0	0	0	0	0	0	0	0	0	0	0	0	0	0	0	0	0	0	0	0	0	0	0	0	0	1	0	0	0
ST147	0	0	0	0	0	0	0	0	0	0	0	0	0	0	0	0	0	0	1	0	0	0	0	0	0	0	0	0	0	0	0	0	0	0	0	0	0	0	0	0	0	0	0
ST148	0	0	0	0	0	0	0	0	0	0	0	0	0	0	0	0	0	0	0	0	0	0	0	0	0	0	0	0	0	0	0	0	0	0	0	0	0	0	0	2	0	0	0
ST149	0	0	1	0	0	0	0	0	0	0	0	0	0	0	0	0	0	0	0	0	0	0	0	0	0	0	0	0	0	0	0	0	0	0	0	0	0	0	0	0	0	0	0
ST150	0	0	1	0	0	0	0	0	0	0	0	0	0	0	0	0	0	0	0	0	0	0	0	0	0	0	0	0	0	0	0	0	0	0	0	0	0	0	0	0	0	0	0
ST151	0	0	0	0	0	0	0	0	0	0	0	0	0	0	0	0	0	0	0	0	0	0	0	0	0	0	1	0	0	0	0	0	0	0	0	0	0	0	0	0	0	0	0
ST152	0	0	1	0	0	0	0	0	0	0	0	0	0	0	0	0	0	0	0	0	0	0	0	0	0	0	0	0	0	0	0	0	0	0	0	0	0	0	0	0	0	0	0
ST153	0	0	0	0	0	0	0	0	1	0	0	0	0	0	0	0	0	0	0	0	0	0	0	0	0	0	0	0	0	0	0	0	0	0	0	0	0	0	0	0	0	0	0
ST154	0	0	2	0	0	0	0	0	0	0	0	0	0	0	0	0	0	0	0	0	0	0	0	0	0	0	0	0	0	0	0	0	0	0	0	0	0	0	0	0	0	0	0
ST155	0	0	0	0	0	0	0	0	0	0	0	0	0	0	0	0	0	0	0	0	0	0	0	0	0	0	0	0	0	0	0	0	1	0	0	0	0	0	0	0	0	0	0
ST156	0	0	0	0	0	0	0	0	0	0	0	0	0	0	0	0	0	0	4	0	0	0	0	0	0	0	0	0	0	0	0	0	0	0	0	0	0	0	0	0	0	0	0
ST157	1	0	0	0	0	0	0	0	0	0	0	0	0	0	0	0	0	0	0	0	0	0	0	0	0	0	0	0	0	0	0	0	0	0	0	0	0	0	0	0	0	0	0
ST158	0	0	0	0	0	0	0	0	0	0	0	0	0	0	0	0	0	0	0	0	0	0	0	0	0	0	0	0	0	0	0	0	1	0	0	0	0	0	0	0	0	0	0
ST159	0	0	1	0	0	0	0	2	0	0	0	0	0	0	0	0	0	0	0	0	0	0	0	0	0	0	0	0	0	0	0	0	0	0	0	0	0	0	0	1	0	0	0
ST160	0	0	0	0	0	0	0	0	0	0	0	0	0	0	0	0	0	0	0	0	0	0	0	0	0	0	0	0	0	0	0	0	1	0	0	0	0	0	0	0	0	0	0
ST161	0	0	0	0	0	0	0	1	0	0	0	0	0	0	0	0	0	0	0	0	0	0	0	0	0	0	0	0	0	0	0	0	0	0	0	0	0	0	0	1	0	0	0
ST162	0	0	0	0	0	0	0	0	0	0	0	0	0	0	0	0	0	0	0	0	0	0	0	0	0	0	0	0	0	0	0	0	0	0	0	0	0	0	0	1	0	0	0
ST163	0	0	0	0	0	0	0	0	0	0	0	0	0	0	0	0	0	0	0	0	0	0	0	0	0	0	0	0	0	0	0	0	0	0	0	0	0	0	0	1	0	0	0
ST164	0	0	0	0	0	0	0	0	0	0	0	0	0	0	0	0	0	0	0	0	0	0	0	0	0	0	0	0	0	0	0	0	0	0	0	0	0	0	0	1	0	0	0
ST165	0	0	0	0	0	0	0	0	0	0	0	0	0	0	0	0	0	0	0	0	0	0	0	0	0	0	0	0	0	0	0	0	0	0	0	0	0	0	0	1	0	0	0
ST166	0	0	0	0	0	0	0	0	0	0	0	0	0	0	0	0	0	0	0	0	0	0	0	0	0	0	0	0	0	0	0	0	0	0	0	0	0	0	0	1	0	0	0
ST167	0	0	0	0	0	0	0	0	0	0	0	0	0	0	0	0	0	0	0	0	0	0	0	0	1	0	0	0	0	0	0	0	0	0	0	0	0	0	0	0	0	0	0
ST168	0	0	0	0	0	1	0	0	0	0	0	0	0	0	0	0	0	0	0	0	0	0	0	0	0	0	0	0	0	0	0	0	0	0	0	0	0	0	0	0	0	0	0
ST169	0	0	0	0	0	0	0	2	0	0	0	0	1	0	0	0	0	0	0	0	0	0	0	0	0	0	0	0	0	0	0	0	0	0	0	0	0	0	0	0	0	0	0
ST170	0	0	0	0	0	0	0	0	0	0	0	0	0	0	0	0	0	0	0	0	0	0	0	0	0	0	0	0	0	0	0	0	0	0	1	0	0	0	0	0	0	0	0
ST171	0	0	1	0	0	0	0	0	0	0	0	0	0	0	0	0	0	0	0	0	0	0	0	0	0	0	0	0	0	0	0	0	0	0	0	0	0	0	0	0	0	0	0
ST172	0	0	0	0	4	0	0	0	0	0	0	0	0	0	0	0	0	0	0	0	0	0	0	0	0	0	0	0	0	0	0	0	0	0	0	0	0	0	0	0	0	0	0
ST173	0	0	0	0	0	0	0	0	0	0	0	0	1	0	0	0	0	0	0	43	0	0	0	0	0	0	0	0	0	0	0	0	0	0	0	0	0	0	0	0	0	0	0
ST174	0	0	0	0	1	0	0	0	0	0	0	0	0	0	0	0	0	0	0	0	0	0	0	0	0	0	0	0	0	0	0	0	0	0	0	0	0	0	0	0	0	0	0
ST175	0	0	0	0	1	0	0	0	0	0	0	0	0	0	0	0	0	0	0	0	0	0	0	0	0	0	0	0	0	0	0	0	0	0	0	0	0	0	0	0	0	0	0
ST176	0	0	0	0	0	0	0	0	0	0	0	0	1	0	0	0	0	0	0	0	0	0	0	0	0	0	0	0	0	0	0	0	0	0	0	0	0	0	0	0	0	0	0
ST177	0	0	0	0	0	0	0	0	0	0	1	0	0	0	0	0	0	0	0	0	0	0	0	0	0	0	0	0	0	0	0	0	0	0	0	0	0	0	0	0	0	0	0
ST178	0	0	0	0	0	0	0	0	0	0	1	0	0	0	0	0	0	0	0	0	0	0	0	0	0	0	0	0	0	0	0	0	0	0	0	0	0	0	0	0	0	0	0
ST179	0	0	0	0	0	0	0	0	0	0	0	0	0	0	0	0	0	0	0	0	0	0	0	0	0	0	0	0	0	0	0	0	0	0	0	0	0	0	0	0	1	0	0
ST180	0	0	0	0	0	0	0	0	0	0	0	0	0	0	0	0	0	0	0	0	0	0	0	0	1	0	0	0	0	0	0	0	0	0	0	0	0	0	0	0	0	0	0
ST181	0	0	0	0	0	0	0	0	0	0	0	0	0	0	0	0	0	0	0	0	0	0	0	0	0	0	0	0	0	0	0	0	0	0	0	0	0	0	0	0	0	0	0
ST182	0	0	0	0	6	0	0	1	0	0	0	0	1	0	0	0	0	0	0	0	0	0	0	0	0	0	0	0	0	0	0	0	0	0	0	0	0	0	0	0	0	0	0
ST183	0	0	0	0	1	0	0	0	0	0	0	0	0	0	0	0	0	0	0	0	0	0	0	0	0	0	0	0	0	0	0	0	0	0	0	0	0	0	0	0	0	0	0
ST184	0	0	0	0	0	0	0	0	0	0	0	0	0	1	0	0	0	0	0	0	0	0	0	0	0	0	0	0	0	0	0	0	0	0	0	0	0	0	0	0	0	0	0
ST185	0	0	0	0	5	0	0	0	0	0	0	0	0	0	0	0	0	0	0	0	0	0	0	0	0	0	0	0	0	0	0	0	0	0	0	0	0	0	0	0	0	0	0
ST186	0	0	0	0	0	0	0	1	0	0	0	0	0	0	0	0	0	0	0	0	0	0	0	0	0	0	0	0	0	0	0	0	0	0	0	0	0	0	0	1	0	0	0
ST187	0	0	0	0	0	0	0	0	0	0	0	0	0	0	0	0	0	0	0	0	0	0	0	0	0	0	0	0	0	0	0	1	0	0	0	0	0	0	0	0	0	0	0
ST188	0	0	0	0	0	0	0	0	0	0	0	0	0	0	0	0	0	0	0	0	0	0	0	0	0	0	0	0	0	0	0	0	0	0	1	0	0	0	0	0	0	0	0
ST189	0	0	0	0	0	0	0	0	0	0	0	0	0	0	1	0	0	0	0	0	0	0	0	0	0	0	0	0	0	0	0	0	0	0	0	0	0	0	0	0	0	0	0
ST190	0	0	0	0	0	0	0	0	0	0	0	0	0	0	0	0	0	1	0	0	0	0	0	0	0	0	0	0	0	0	0	0	0	0	0	0	0	0	0	0	0	0	0
ST191	0	0	1	0	0	0	0	0	0	0	0	0	0	0	0	0	0	0	0	0	0	0	0	0	0	0	0	0	0	0	0	0	0	0	0	0	0	0	0	0	0	0	0
ST192	0	0	0	0	0	0	0	0	0	0	0	0	0	0	0	0	0	0	0	0	0	1	0	0	0	0	0	0	0	0	0	0	0	0	0	0	0	0	0	0	0	0	0
ST193	0	0	0	0	0	0	0	0	0	0	0	0	0	0	0	0	0	0	0	0	0	0	0	0	0	0	0	0	0	0	0	0	0	0	0	0	1	0	0	0	0	0	0
ST194	0	0	0	0	0	0	0	0	0	0	0	0	1	0	0	0	0	0	0	0	0	0	0	0	0	0	0	0	0	0	0	0	0	0	5	0	0	0	0	0	0	0	0
ST195	0	0	0	0	0	0	0	0	0	0	0	0	0	0	0	0	0	0	0	0	0	0	0	0	0	0	0	0	0	0	0	0	0	0	1	0	0	0	0	0	0	0	0
ST196	0	0	0	0	0	0	0	0	0	0	0	0	0	0	0	0	0	0	0	0	0	0	0	0	0	0	0	0	0	1	0	0	0	0	0	0	0	0	0	0	0	0	0
ST197	0	0	0	0	0	0	0	1	0	0	2	0	0	0	0	0	0	0	1	0	0	0	0	0	0	0	0	0	0	0	0	0	0	0	0	0	0	0	0	0	0	0	0
ST198	0	0	0	0	0	0	0	0	0	1	0	0	0	0	0	0	0	0	0	0	0	0	0	0	0	0	0	0	0	0	0	0	0	0	0	0	0	0	0	0	0	0	0
ST199	0	0	0	0	0	0	0	0	0	0	0	0	0	0	0	0	0	0	1	0	0	0	0	0	0	0	0	0	0	0	0	0	0	0	0	0	0	0	0	0	0	0	0
ST200	0	0	0	0	0	0	0	0	0	0	0	0	0	0	0	0	0	0	0	0	0	0	0	0	0	0	0	0	0	0	0	0	0	0	1	0	0	0	0	0	0	0	0
ST201	0	0	0	0	0	0	0	0	0	0	0	0	0	0	0	0	0	0	0	0	0	1	0	0	0	0	0	0	0	0	0	0	0	0	0	0	0	0	0	0	0	0	0
ST202	0	0	0	0	0	0	0	0	0	0	0	0	0	0	0	0	0	0	0	0	0	0	0	0	0	0	0	0	0	0	0	0	0	0	0	0	0	0	0	1	0	0	0
ST203	0	0	0	0	0	0	0	0	0	0	0	0	0	0	0	0	0	0	0	0	0	0	0	0	0	0	0	0	0	0	0	0	0	0	0	0	0	0	0	0	0	0	0
ST204	0	0	0	0	0	0	0	0	0	0	0	0	0	0	0	7	0	0	0	0	0	0	0	0	0	0	0	0	0	0	0	0	0	0	0	0	0	0	0	0	0	0	0
ST205	0	0	0	0	1	0	0	0	0	0	0	0	0	0	0	0	0	0	0	0	0	0	0	0	0	0	0	0	0	0	0	0	0	0	0	0	0	0	0	0	0	0	0
ST206	0	0	0	0	0	0	0	0	0	0	0	0	0	0	0	0	0	0	0	0	0	0	0	0	0	0	0	0	0	0	0	0	0	0	0	0	0	0	0	0	0	0	1
ST207	0	0	0	0	0	0	0	0	0	0	0	0	0	0	0	0	0	1	0	0	0	0	0	0	0	0	0	0	0	0	0	0	0	0	0	0	0	0	0	0	0	0	0
ST208	0	0	0	0	0	0	0	0	0	0	0	0	1	0	0	0	0	0	0	0	0	0	0	0	0	0	0	0	0	0	0	0	0	0	0	0	0	0	0	1	0	0	0
ST209	0	0	0	0	0	0	0	0	0	0	0	0	0	0	0	0	0	0	0	0	0	0	0	0	0	0	0	0	0	0	0	0	0	0	0	0	0	0	0	1	0	0	0
ST210	0	0	0	0	0	0	0	0	0	0	0	0	0	0	0	0	0	0	0	0	0	0	0	0	0	0	0	0	0	0	0	0	0	0	0	0	0	0	0	1	0	0	0
ST211	0	0	0	0	0	0	0	0	0	0	0	0	0	0	0	0	0	0	0	0	0	0	0	0	0	0	0	0	0	0	0	0	0	0	0	0	0	0	1	0	0	0	0
ST212	0	0	0	0	0	0	0	0	0	0	0	0	0	0	0	0	0	1	0	0	0	0	0	0	0	0	0	0	0	0	0	0	0	0	0	0	0	0	0	0	0	0	0
ST213	0	0	0	0	0	0	0	0	0	0	1	0	0	0	0	0	0	0	0	0	0	0	0	0	0	0	0	0	0	0	0	0	0	0	0	0	0	0	0	0	0	0	0
ST214	0	0	0	1	0	0	0	0	0	0	0	0	0	0	0	0	0	0	0	0	0	0	0	0	0	0	0	0	0	0	0	0	0	0	0	0	0	0	0	0	0	0	0
ST215	0	0	0	0	0	0	0	0	0	0	1	0	0	0	0	0	0	1	0	0	0	0	0	0	0	0	0	0	0	0	0	0	0	0	0	0	0	0	0	0	0	0	0
ST216	0	0	0	0	0	0	0	0	0	0	0	0	0	0	0	0	0	0	0	0	0	0	1	0	0	0	0	0	0	0	0	0	0	0	0	0	0	0	0	0	0	0	0
ST217	0	0	0	0	0	0	0	0	0	0	0	0	0	0	0	0	0	0	0	0	0	0	0	0	0	0	0	0	0	0	0	0	0	0	0	0	0	0	1	0	0	0	0
ST218	0	0	0	0	0	0	0	0	0	0	2	0	0	0	0	0	0	0	0	0	0	0	0	0	0	0	0	0	0	0	0	0	0	0	0	0	0	0	0	0	0	0	0
ST219	0	0	0	0	0	0	0	0	0	0	1	0	0	0	0	0	0	0	0	0	0	0	0	0	0	0	0	0	0	0	0	0	0	0	0	0	0	0	0	0	0	0	0
ST220	0	0	0	0	0	0	0	0	0	0	1	0	0	0	0	0	0	0	0	0	0	0	0	0	0	0	0	0	0	0	0	0	0	0	0	0	0	0	0	0	0	0	0
ST221	0	0	0	0	0	0	0	0	0	0	0	0	0	0	0	0	0	0	0	0	0	0	1	0	0	0	0	0	0	0	0	0	0	0	0	0	0	0	0	0	0	0	0
ST222	0	0	0	0	0	0	0	2	0	0	0	0	0	0	0	0	0	0	0	0	0	0	0	0	0	0	0	0	0	0	0	0	0	0	0	0	0	0	0	0	0	0	0
ST223	0	0	0	0	0	0	0	0	0	0	0	0	0	0	0	0	0	0	0	0	0	0	0	0	0	0	0	0	0	0	0	0	0	0	1	0	0	0	0	0	0	0	0
ST224	0	0	0	0	0	0	0	0	0	0	0	0	0	0	0	0	0	0	0	0	0	0	0	0	0	0	0	0	0	0	0	0	1	0	0	0	0	0	0	0	0	0	0
ST225	0	0	0	0	0	0	0	0	0	0	0	0	1	0	0	0	0	0	0	0	0	0	0	0	0	0	0	0	0	0	0	0	0	0	0	0	0	0	0	0	0	0	0
ST226	0	0	0	0	0	0	0	0	0	0	0	0	0	0	0	0	0	0	0	0	0	0	0	0	0	0	0	0	0	0	0	1	0	0	0	0	0	0	0	0	0	0	0
ST227	0	0	0	0	0	0	0	1	0	0	0	0	0	0	0	0	0	0	0	0	0	0	0	0	1	0	0	0	0	0	0	0	0	0	0	0	0	0	0	0	0	0	0
ST228	0	0	0	0	0	0	0	0	0	0	0	0	0	0	0	1	0	0	0	0	0	0	0	0	0	0	0	0	0	0	0	0	0	0	0	0	0	0	0	0	0	0	0
ST229	0	0	0	0	0	0	0	0	0	0	0	0	0	0	0	0	0	0	0	0	0	0	0	0	0	0	0	0	0	0	0	0	0	0	1	0	0	0	0	0	0	0	0
ST230	0	0	0	0	0	0	0	0	0	0	0	0	0	0	0	0	0	0	0	0	0	0	0	0	0	0	0	0	0	0	0	0	1	0	0	0	0	0	0	0	0	0	0
ST231	0	0	0	0	0	0	0	0	0	0	0	0	0	0	0	0	0	0	0	0	0	0	0	0	0	0	0	0	0	0	0	0	1	0	0	0	0	0	0	0	0	0	0
ST232	0	0	0	1	0	0	0	1	0	0	2	0	0	0	0	0	0	0	1	0	0	0	0	0	0	0	0	0	0	1	2	0	0	0	0	0	0	0	0	0	0	0	0
ST233	0	0	0	0	0	0	0	0	0	0	0	0	0	0	0	0	0	0	0	0	0	0	0	0	0	0	0	0	0	1	0	0	0	0	0	0	0	0	0	0	0	0	0
ST234	0	0	0	0	0	0	0	0	0	0	0	0	0	0	0	0	0	0	0	0	0	0	0	0	0	0	0	0	0	0	0	0	0	0	1	0	0	0	0	0	0	0	0
ST235	0	0	0	0	0	0	0	0	0	0	0	0	0	0	0	0	0	0	0	0	0	0	0	0	0	0	0	0	0	0	0	0	0	0	1	0	0	0	0	0	0	0	0
ST236	0	0	0	0	0	0	0	0	0	0	0	0	0	0	0	0	0	0	0	0	0	0	0	0	0	0	0	0	0	0	0	0	1	0	0	0	0	0	0	0	0	0	0
ST237	0	0	0	0	0	0	0	0	0	0	0	0	0	0	0	0	0	0	0	0	0	0	1	0	0	0	0	0	0	0	0	0	0	0	0	0	0	0	0	0	0	0	0
ST238	0	0	0	0	0	0	0	0	0	0	0	0	0	0	0	0	0	0	0	0	0	0	0	0	0	0	0	0	0	0	0	0	0	0	0	0	0	0	0	0	0	0	2
ST239	0	0	0	0	0	0	0	0	0	0	0	0	0	0	0	0	0	0	0	0	0	0	0	0	0	0	0	0	0	0	0	0	0	0	0	0	0	0	0	0	0	0	1
ST240	0	0	0	0	0	0	0	0	0	0	0	0	0	0	0	0	0	0	0	0	0	0	1	0	0	0	0	0	0	0	0	0	0	0	0	0	0	0	0	0	0	0	0
ST241	0	0	0	0	0	0	0	0	0	0	0	0	0	0	0	0	0	0	0	0	0	0	0	0	0	0	0	0	0	0	0	0	0	0	0	1	0	0	0	0	0	0	0
ST242	0	0	0	0	0	0	0	0	0	0	0	0	0	0	0	0	0	0	0	0	0	0	1	0	0	0	0	0	0	0	0	0	0	0	0	0	0	0	0	0	0	0	0
ST243	0	0	0	0	0	0	0	0	0	0	0	0	0	0	0	0	0	1	0	0	0	0	0	0	0	0	0	0	0	0	0	0	0	0	0	0	0	0	0	0	0	0	0
ST244	0	0	0	0	0	0	0	0	0	0	0	0	0	0	0	0	0	0	0	0	0	0	0	0	1	0	0	0	0	0	0	0	0	0	0	0	0	0	0	0	0	0	0
ST245	0	0	0	0	0	0	0	0	0	0	0	0	0	0	0	0	0	0	0	0	0	0	0	0	1	0	0	0	0	0	0	0	0	0	0	0	0	0	0	0	0	0	0
ST246	0	0	0	0	0	1	0	0	0	0	0	0	0	0	0	0	0	0	0	0	0	0	0	0	0	0	0	0	0	0	0	0	0	0	0	0	0	0	0	0	0	0	0
ST247	0	0	0	0	1	0	0	0	0	0	0	0	0	0	0	0	0	0	0	0	0	0	0	0	0	0	0	0	0	0	0	0	0	0	0	0	0	0	0	0	0	0	0
ST248	0	0	0	0	2	0	0	0	0	0	0	0	0	0	0	0	0	0	0	0	0	0	0	0	0	0	0	0	0	0	0	0	0	0	0	0	0	0	0	0	0	0	0
ST249	0	0	0	0	0	0	0	0	0	0	0	0	0	0	0	0	0	0	0	0	0	0	0	0	0	0	0	0	0	0	0	0	1	0	0	0	0	0	0	0	0	0	0
ST250	0	0	0	0	0	1	0	0	0	0	0	0	0	0	0	0	0	0	0	0	0	0	0	0	0	0	0	0	0	0	0	0	0	0	0	0	0	0	0	1	0	0	0
ST251	0	0	0	0	0	1	0	0	0	0	0	0	0	0	0	0	0	0	0	0	0	0	0	0	0	0	0	0	0	0	0	0	0	0	0	0	0	0	0	0	0	0	0
ST252	0	0	0	0	1	0	0	0	0	0	0	0	0	0	0	0	0	0	0	0	0	0	0	0	0	0	0	0	0	0	0	0	0	0	0	0	0	0	0	0	0	0	0
ST253	0	0	0	0	0	1	0	0	0	0	0	0	0	0	0	0	0	0	0	0	0	0	0	0	0	0	0	0	0	0	0	0	0	0	0	0	0	0	0	0	0	0	0
ST254	0	0	0	0	0	0	0	0	0	0	0	0	0	0	0	0	0	0	0	0	0	0	0	0	1	0	0	0	0	0	0	0	0	0	0	0	0	0	0	0	0	0	0
ST255	0	0	0	0	0	0	0	1	0	0	0	0	0	0	0	0	0	0	0	0	0	0	0	0	0	0	0	0	0	0	0	0	0	0	0	0	0	0	0	0	0	0	0
ST256	0	0	0	0	0	0	0	0	0	0	0	0	0	0	0	0	0	0	0	0	0	0	0	0	0	0	0	0	0	0	0	0	0	0	0	0	0	0	0	1	0	0	0
ST257	0	0	1	0	0	0	0	0	0	0	0	0	0	0	0	0	0	0	0	0	0	0	0	0	0	0	0	0	0	0	0	0	0	0	0	0	0	0	0	0	0	0	0
ST258	0	0	0	0	0	0	0	0	2	0	0	0	0	0	0	0	0	0	0	0	0	0	0	0	0	0	0	0	0	0	0	0	0	0	0	0	0	0	0	0	0	0	0
ST259	0	0	0	0	0	1	0	0	0	0	0	0	0	0	0	0	0	0	0	0	0	0	0	0	0	0	0	0	0	0	0	0	0	0	0	0	0	0	0	0	0	0	0
ST260	0	0	0	0	0	0	0	0	0	0	0	0	0	0	0	0	0	0	0	0	0	0	0	0	0	0	0	0	0	0	0	0	0	0	0	0	0	0	0	1	0	0	0
ST261	0	0	0	0	0	0	0	0	0	0	0	0	0	0	0	0	0	0	0	0	0	0	0	0	0	0	0	0	0	0	0	0	0	0	0	0	0	0	0	0	0	0	0
ST262	0	0	0	0	0	0	0	0	0	0	0	0	0	0	0	0	0	0	0	0	0	0	0	0	0	0	0	0	0	0	0	0	0	0	0	0	0	0	0	0	0	0	0
ST263	0	0	0	0	0	0	0	0	0	0	0	0	0	0	0	0	0	0	0	0	0	0	0	0	0	0	0	0	0	0	0	0	0	0	0	0	0	0	0	0	0	0	0
ST264	0	0	0	0	10	0	0	0	0	0	0	0	0	0	0	0	0	0	0	0	0	0	0	0	0	0	0	0	0	0	0	0	0	0	0	0	0	0	0	0	0	0	0
ST265	0	0	0	0	3	0	0	0	0	0	0	0	0	0	0	0	0	0	0	0	0	0	0	0	0	0	0	0	0	0	0	0	0	0	0	0	0	0	0	0	0	0	0
ST266	0	0	0	0	3	0	0	0	0	0	0	0	0	0	0	0	0	0	0	0	0	0	0	0	0	0	0	0	0	0	0	0	0	0	0	0	0	0	0	0	0	0	0
ST267	0	0	0	0	3	0	0	0	0	0	0	0	0	0	0	0	0	0	0	0	0	0	0	0	0	0	0	0	0	0	0	0	0	0	0	0	0	0	0	0	0	0	0
ST268	0	0	0	0	3	0	0	0	0	0	0	0	0	0	0	0	0	0	0	0	0	0	0	0	0	0	0	0	0	0	0	0	0	0	0	0	0	0	0	0	0	0	0
ST269	0	0	0	0	0	0	0	0	0	0	0	0	0	0	0	0	0	0	0	0	0	0	0	0	0	0	0	0	0	0	0	0	0	0	0	0	0	0	0	1	0	0	0
ST270	0	0	0	0	0	0	0	0	0	0	0	0	0	0	0	0	0	0	0	0	0	0	0	0	0	0	0	0	0	0	0	0	0	0	0	0	0	0	0	0	0	0	0
ST271	0	0	0	0	0	0	0	0	0	0	0	0	0	0	0	0	0	0	0	0	0	0	0	0	0	0	0	0	0	0	0	0	0	0	0	0	0	0	0	0	0	0	0
ST272	0	0	0	0	2	0	0	0	0	0	0	0	0	0	0	0	0	0	0	0	0	0	0	0	0	0	0	0	0	0	0	0	0	0	0	0	0	0	0	0	0	0	0
ST273	0	0	0	0	2	0	0	0	0	0	0	0	0	0	0	0	0	0	0	0	0	0	0	0	0	0	0	0	0	0	0	0	0	0	0	0	0	0	0	0	0	0	0
ST274	0	0	0	0	2	0	0	0	0	0	0	0	0	0	0	0	0	0	0	0	0	0	0	0	0	0	0	0	0	0	0	0	0	0	0	0	0	26	0	0	0	0	0
ST275	0	0	0	0	2	0	0	0	0	0	0	0	0	0	0	0	0	0	0	0	0	0	0	0	0	0	0	0	0	0	0	0	0	0	0	0	0	0	0	0	0	0	0
ST276	0	0	0	0	2	0	0	0	0	0	0	0	0	0	0	0	0	0	0	0	0	0	0	0	0	0	0	0	0	0	0	0	0	0	0	0	0	0	0	0	0	0	0
ST277	0	0	0	0	2	0	0	0	0	0	0	0	0	0	0	0	0	0	0	0	0	0	0	0	0	0	0	0	0	0	0	0	0	0	0	0	0	0	0	0	0	0	0
ST278	0	0	0	0	2	0	0	0	0	0	0	0	0	0	0	0	0	0	0	0	0	0	0	0	0	0	0	0	0	0	0	0	0	0	0	0	0	0	0	0	0	0	0
ST279	0	0	0	0	2	0	0	0	0	0	0	0	0	0	0	0	0	0	0	0	0	0	0	0	0	0	0	0	0	0	0	0	0	0	0	0	0	0	0	0	0	0	0
ST280	0	0	0	0	2	0	0	0	0	0	0	0	0	0	0	0	0	0	0	0	0	0	0	0	0	0	0	0	0	0	0	0	0	0	0	0	0	0	0	0	0	0	0
ST281	0	0	0	0	2	0	0	0	0	0	0	0	0	0	0	0	0	0	0	0	0	0	0	0	0	0	0	0	0	0	0	0	0	0	0	0	0	0	0	0	0	0	0
ST282	0	0	0	0	2	0	0	0	0	0	0	0	0	0	0	0	0	0	0	0	0	0	0	0	0	0	0	0	0	0	0	0	0	0	0	0	0	0	0	0	0	0	0
ST283	0	0	0	0	3	0	0	0	0	0	0	0	0	0	0	0	0	0	0	0	0	0	0	0	0	0	0	0	0	0	0	0	0	0	0	0	0	0	0	0	0	0	0
ST284	0	0	0	0	0	0	0	0	0	0	0	0	0	0	0	0	0	0	0	0	0	0	0	0	0	0	0	0	0	0	0	0	0	0	0	0	0	0	0	0	0	0	0
ST285	0	0	0	0	0	0	0	0	0	0	0	0	0	0	0	0	0	0	0	0	0	0	0	0	0	0	0	0	0	0	0	0	0	0	0	0	0	0	0	0	0	0	0
ST286	0	0	0	0	2	0	0	0	0	0	0	0	0	0	0	0	0	0	0	0	0	0	0	0	0	0	0	0	0	0	0	0	0	0	0	0	0	0	0	0	0	0	0
ST287	0	0	0	0	2	0	0	0	0	0	0	0	0	0	0	0	0	0	0	0	0	0	0	0	0	0	0	0	0	0	0	0	0	0	0	0	0	0	0	0	0	0	0
ST288	0	0	0	0	2	0	0	0	0	0	0	0	0	0	0	0	0	0	0	0	0	0	0	0	0	0	0	0	0	0	0	0	0	0	0	0	0	0	0	0	0	0	0
ST289	0	0	0	0	1	0	0	0	0	0	0	0	0	0	0	0	0	0	0	0	0	0	0	0	0	0	0	0	0	0	0	0	0	0	0	0	0	0	0	0	0	0	0
ST290	0	0	0	0	2	0	0	0	0	0	0	0	0	0	0	0	0	0	0	0	0	0	0	0	0	0	0	0	0	0	0	0	0	0	0	0	0	0	0	0	0	0	0
ST291	0	0	0	0	0	0	0	0	0	0	0	0	0	0	0	0	0	0	0	0	0	0	0	0	0	0	0	0	0	0	0	0	0	0	0	0	0	0	0	0	0	0	0
ST292	0	0	0	0	1	0	0	0	0	0	0	0	0	0	0	0	0	0	0	0	0	0	0	0	0	0	0	0	0	0	0	0	0	0	0	0	0	0	0	0	0	0	0
ST293	0	0	0	0	1	0	0	0	0	0	0	0	0	0	0	0	0	0	0	0	0	0	0	0	0	0	0	0	0	0	0	0	0	0	0	0	0	0	0	0	0	0	0
ST294	0	0	0	0	0	0	0	0	0	0	0	0	0	0	0	0	0	0	0	0	0	0	0	0	0	0	0	0	0	0	0	0	0	0	0	0	0	0	0	0	0	0	0
ST295	0	0	0	0	2	0	0	0	0	0	0	0	0	0	0	0	0	0	0	0	0	0	0	0	0	0	0	0	0	0	0	0	0	0	0	0	0	0	0	0	0	0	0
ST296	0	0	0	0	2	0	0	0	0	0	0	0	0	0	0	0	0	0	0	0	0	0	0	0	0	0	0	0	0	0	0	0	0	0	0	0	0	0	0	0	0	0	0
ST297	0	0	0	0	2	0	0	0	0	0	0	0	0	0	0	0	0	0	0	0	0	0	0	0	0	0	0	0	0	0	0	0	0	0	0	0	0	0	0	0	0	0	0
ST298	0	0	0	0	2	0	0	0	0	0	0	0	0	0	0	0	0	0	0	0	0	0	0	0	0	0	0	0	0	0	0	0	0	0	0	0	0	0	0	0	0	0	0
ST299	0	0	0	0	2	0	0	0	0	0	0	0	0	0	0	0	0	0	0	0	0	0	0	0	0	0	0	0	0	0	0	0	0	0	0	0	0	0	0	0	0	0	0
ST300	0	0	0	0	2	0	0	0	0	0	0	0	0	0	0	0	0	0	0	0	0	0	0	0	0	0	0	0	0	0	0	0	0	0	0	0	0	0	0	0	0	0	0
ST301	0	0	0	0	2	0	0	0	0	0	0	0	0	0	0	0	0	0	0	0	0	0	0	0	0	0	0	0	0	0	0	0	0	0	0	0	0	0	0	0	0	0	0
ST302	0	0	0	0	2	0	0	0	0	0	0	0	0	0	0	0	0	0	0	0	0	0	0	0	0	0	0	0	0	0	0	0	0	0	0	0	0	0	0	0	0	0	0
ST303	0	0	0	0	2	0	0	0	0	0	0	0	0	0	0	0	0	0	0	0	0	0	0	0	0	0	0	0	0	0	0	0	0	0	0	0	0	0	0	0	0	0	0
ST304	0	0	0	0	3	0	0	0	0	0	0	0	0	0	0	0	0	0	0	0	0	0	0	0	0	0	0	0	0	0	0	0	0	0	0	0	0	0	0	0	0	0	0
ST305	0	0	0	0	2	0	0	0	0	0	0	0	0	0	0	0	0	0	0	0	0	0	0	0	0	0	0	0	0	0	0	0	0	0	0	0	0	0	0	0	0	0	0
ST306	0	0	0	0	5	0	0	0	0	0	0	0	0	0	0	0	0	0	0	0	0	0	0	0	0	0	0	0	0	0	0	0	0	0	0	0	0	0	0	0	0	0	0
ST307	0	0	0	0	4	0	0	0	0	0	0	0	0	0	0	0	0	0	0	0	0	0	0	0	0	0	0	0	0	0	0	0	0	0	0	0	0	0	0	0	0	0	0
ST308	0	0	0	0	3	0	0	0	0	0	0	0	0	0	0	0	0	0	0	0	0	0	0	0	0	0	0	0	0	0	0	0	0	0	0	0	0	0	0	0	0	0	0
ST309	0	0	0	0	7	0	0	1	0	0	0	0	0	0	0	0	0	0	0	0	0	0	0	0	0	0	0	0	0	0	0	0	0	0	0	0	0	0	0	0	0	0	0
ST310	0	0	0	0	3	0	0	0	0	0	0	0	0	0	0	0	0	0	0	0	0	0	0	0	0	0	0	0	0	0	0	0	0	0	0	0	0	0	0	0	0	0	0
ST311	0	0	0	0	2	0	0	0	0	0	0	0	0	0	0	0	0	0	0	0	0	0	0	0	0	0	0	0	0	0	0	0	0	0	0	0	0	0	0	0	0	0	0
ST312	0	0	0	0	2	0	0	0	0	0	0	0	0	0	0	0	0	0	0	0	0	0	0	0	0	0	0	0	0	0	0	0	0	0	0	0	0	0	0	0	0	0	0
ST313	0	0	0	0	2	0	0	0	0	0	0	0	0	0	0	0	0	0	0	0	0	0	0	0	0	0	0	0	0	0	0	0	0	0	0	0	0	0	0	0	0	0	0
ST314	0	0	0	0	2	0	0	0	0	0	0	0	0	0	0	0	0	0	0	0	0	0	0	0	0	0	0	0	0	0	0	0	0	0	0	0	0	0	0	0	0	0	0
ST315	0	0	0	0	2	0	0	0	0	0	0	0	0	0	0	0	0	0	0	0	0	0	0	0	0	0	0	0	0	0	0	0	0	0	0	0	0	0	0	0	0	0	0
ST316	0	0	0	0	5	0	0	0	0	0	0	0	0	0	0	0	0	0	0	0	0	0	0	0	0	0	0	0	0	0	0	0	0	0	0	0	0	0	0	0	0	0	0
ST317	0	0	0	0	2	0	0	0	0	0	0	0	0	0	0	0	0	0	0	0	0	0	0	0	0	0	0	0	0	0	0	0	0	0	0	0	0	0	0	0	0	0	0
ST318	0	0	0	0	1	0	0	0	0	0	0	0	0	0	0	0	0	0	0	0	0	0	0	0	0	0	0	0	0	0	0	0	0	0	0	0	0	0	0	0	0	0	0
ST319	0	0	0	0	1	0	0	0	0	0	0	0	0	0	0	0	0	0	0	0	0	0	0	0	0	0	0	0	0	0	0	0	0	0	0	0	0	0	0	0	0	0	0
ST320	0	0	0	0	0	0	0	0	0	0	0	0	0	0	0	0	0	0	0	0	0	0	0	0	0	0	0	0	0	0	0	0	0	0	0	0	0	0	0	1	0	0	0
ST321	0	0	0	0	0	0	0	0	2	0	0	0	0	0	0	0	0	0	0	0	0	0	0	0	0	0	0	0	0	0	0	0	0	0	0	0	0	0	0	0	0	0	0
ST322	0	0	0	0	0	0	0	0	1	0	0	0	0	0	0	0	0	0	0	0	0	0	0	0	0	0	0	0	0	0	0	0	0	0	0	0	0	0	0	0	0	0	0
ST323	0	0	0	0	0	0	0	0	4	0	0	0	0	0	0	0	0	0	0	0	0	0	0	0	0	0	0	0	0	0	0	0	0	0	0	0	0	0	0	0	0	0	0
ST324	0	0	0	0	0	0	0	0	3	0	0	0	0	0	0	0	0	0	0	0	0	0	0	0	0	0	0	0	0	0	0	0	0	0	0	0	0	0	0	0	0	0	0
ST325	0	0	0	0	3	0	0	0	0	0	0	0	0	0	0	0	0	0	0	0	0	0	0	0	0	0	0	0	0	0	0	0	0	0	0	0	0	0	0	0	0	0	0
ST326	0	0	0	0	0	0	0	0	0	0	0	0	0	0	0	0	0	0	0	0	0	0	0	0	0	0	0	0	0	0	0	0	0	0	0	0	0	0	0	1	0	0	0
ST327	0	0	1	0	0	0	0	0	0	0	0	0	0	0	0	0	0	0	0	0	0	0	0	0	0	0	0	0	0	0	0	0	0	0	0	0	0	0	0	0	0	0	0
ST328	0	0	0	0	0	0	0	1	0	0	0	0	0	0	0	0	0	0	0	0	0	0	0	0	0	0	0	0	0	0	0	0	0	0	0	0	0	27	0	0	0	0	0
ST329	0	0	0	0	0	0	0	0	0	0	0	0	0	0	0	0	0	0	0	0	0	0	0	0	0	0	0	0	0	0	0	0	0	0	0	0	0	2	0	0	0	0	0
ST330	0	0	0	0	0	0	0	0	0	0	0	0	0	0	0	0	0	0	0	0	0	0	0	0	0	0	0	0	0	0	0	0	0	0	0	0	0	0	0	0	0	0	0
ST331	0	0	0	0	0	0	0	0	0	0	0	0	0	0	0	0	0	0	0	0	0	0	0	0	0	0	0	0	0	0	0	0	0	0	0	0	0	0	0	0	0	0	0
ST332	0	0	0	0	0	0	0	2	0	0	0	0	0	0	0	0	0	0	0	0	0	0	0	0	0	0	0	0	0	0	0	0	0	0	0	0	0	0	0	0	0	0	0
ST333	0	0	0	0	0	0	0	0	0	0	0	0	0	0	0	0	0	0	0	0	0	0	0	0	0	0	0	0	0	0	0	0	0	0	0	0	0	0	0	1	0	0	0
ST334	0	0	1	0	0	0	0	0	0	0	0	0	0	0	0	0	0	0	0	0	0	0	0	0	0	0	0	0	0	0	0	0	0	0	0	0	0	0	0	0	0	0	0
ST335	0	0	0	0	0	0	0	0	0	0	0	0	0	0	1	0	0	0	0	0	0	0	0	0	0	0	0	0	0	0	0	0	0	0	0	0	0	0	0	0	0	0	0
ST336	0	0	0	0	0	0	0	0	0	0	0	0	0	0	0	0	0	0	0	0	0	0	0	0	0	0	0	0	0	0	0	0	0	0	0	0	0	0	0	0	0	0	5
ST337	0	0	0	0	1	0	0	0	0	0	0	0	0	0	0	0	0	0	0	0	0	0	0	0	0	0	0	0	0	0	0	0	0	0	0	0	0	0	0	0	0	0	0
ST338	0	0	0	0	1	0	0	0	0	0	0	0	0	0	0	0	0	0	0	0	0	0	0	0	0	0	0	0	0	0	0	0	0	0	0	0	0	0	0	0	0	0	0
ST339	0	0	0	0	1	0	0	0	0	0	0	0	0	0	0	0	0	0	0	0	0	0	0	0	0	0	0	0	0	0	0	0	0	0	0	0	0	0	0	0	0	0	0
ST340	0	0	0	0	1	0	0	0	0	0	0	0	0	0	0	0	0	0	0	0	0	0	0	0	0	0	0	0	0	0	0	0	0	0	0	0	0	0	0	0	0	0	0
ST341	0	0	0	0	1	0	0	0	0	0	0	0	0	0	0	0	0	0	0	0	0	0	0	0	0	0	0	0	0	0	0	0	0	0	0	0	0	0	0	0	0	0	0
ST342	0	0	0	0	1	0	0	0	0	0	0	0	0	0	0	0	0	0	0	0	0	0	0	0	0	0	0	0	0	0	0	0	0	0	0	0	0	0	0	0	0	0	0
ST343	0	0	0	0	1	0	0	0	0	0	0	0	0	0	0	0	0	0	0	0	0	0	0	0	0	0	0	0	0	0	0	0	0	0	0	0	0	0	0	0	0	0	0
ST344	0	0	0	0	1	0	0	0	0	0	0	0	0	0	0	0	0	0	0	0	0	0	0	0	0	0	0	0	0	0	0	0	0	0	0	0	0	0	0	0	0	0	0
ST345	0	0	0	0	1	0	0	0	0	0	0	0	0	0	0	0	0	0	0	0	0	0	0	0	0	0	0	0	0	0	0	0	0	0	0	0	0	0	0	0	0	0	0
ST346	0	0	0	0	1	0	0	0	0	0	0	0	0	0	0	0	0	0	0	0	0	0	0	0	0	0	0	0	0	0	0	0	0	0	0	0	0	0	0	0	0	0	0
ST347	0	0	0	0	1	0	0	0	0	0	0	0	0	0	0	0	0	0	0	0	0	0	0	0	0	0	0	0	0	0	0	0	0	0	0	0	0	0	0	0	0	0	0
ST348	0	0	0	0	1	0	0	0	0	0	0	0	0	0	0	0	0	0	0	0	0	0	0	0	0	0	0	0	0	0	0	0	0	0	0	0	0	0	0	0	0	0	0
ST349	0	0	0	0	1	0	0	0	0	0	0	0	0	0	0	0	0	0	0	0	0	0	0	0	0	0	0	0	0	0	0	0	0	0	0	0	0	0	0	0	0	0	0
ST350	0	0	0	0	1	0	0	0	0	0	0	0	0	0	0	0	0	0	0	0	0	0	0	0	0	0	0	0	0	0	0	0	0	0	0	0	0	0	0	0	0	0	0
ST351	0	0	0	0	1	0	0	0	0	0	0	0	0	0	0	0	0	0	0	0	0	0	0	0	0	0	0	0	0	0	0	0	0	0	0	0	0	0	0	0	0	0	0
ST352	0	0	0	0	1	0	0	0	0	0	0	0	0	0	0	0	0	0	0	0	0	0	0	0	0	0	0	0	0	0	0	0	0	0	0	0	0	0	0	0	0	0	0
ST353	0	0	0	0	1	0	0	0	0	0	0	0	0	0	0	0	0	0	0	0	0	0	0	0	0	0	0	0	0	0	0	0	0	0	0	0	0	0	0	0	0	0	0
ST354	0	0	0	0	1	0	0	0	0	0	0	0	0	0	0	0	0	0	0	0	0	0	0	0	0	0	0	0	0	0	0	0	0	0	0	0	0	0	0	0	0	0	0
ST355	0	0	0	0	1	0	0	0	0	0	0	0	0	0	0	0	0	0	0	0	0	0	0	0	0	0	0	0	0	0	0	0	0	0	0	0	0	0	0	0	0	0	0
ST356	0	0	0	0	1	0	0	0	0	0	0	0	0	0	0	0	0	0	0	0	0	0	0	0	0	0	0	0	0	0	0	0	0	0	0	0	0	0	0	0	0	0	0
ST357	0	0	0	0	1	0	0	0	0	0	0	0	0	0	0	0	0	0	0	0	0	0	0	0	0	0	0	0	0	0	0	0	0	0	0	0	0	0	0	0	0	0	0
ST358	0	0	0	0	1	0	0	0	0	0	0	0	0	0	0	0	0	0	0	0	0	0	0	0	0	0	0	0	0	0	0	0	0	0	0	0	0	0	0	0	0	0	0
ST359	0	0	0	0	1	0	0	0	0	0	0	0	0	0	0	0	0	0	0	0	0	0	0	0	0	0	0	0	0	0	0	0	0	0	0	0	0	0	0	0	0	0	0
ST360	0	0	0	0	1	0	0	0	0	0	0	0	0	0	0	0	0	0	0	0	0	0	0	0	0	0	0	0	0	0	0	0	0	0	0	0	0	0	0	0	0	0	0
ST361	0	0	0	0	1	0	0	0	0	0	0	0	0	0	0	0	0	0	0	0	0	0	0	0	0	0	0	0	0	0	0	0	0	0	0	0	0	0	0	0	0	0	0
ST362	0	0	0	0	0	0	0	0	0	0	0	0	0	0	0	0	0	0	0	0	0	0	0	0	0	0	0	0	0	0	0	0	0	0	0	0	0	0	0	1	0	0	0
ST363	0	0	0	0	0	0	0	0	0	0	0	0	0	0	0	0	0	0	0	0	0	0	0	0	0	0	0	0	0	0	0	0	0	0	0	0	0	0	0	1	0	0	0
ST364	0	0	1	0	0	0	0	0	0	0	0	0	0	0	0	0	0	0	0	0	0	0	0	0	0	0	0	0	0	0	0	0	0	0	0	0	0	0	0	0	0	0	0
ST365	0	0	1	0	0	0	0	0	0	0	0	0	0	0	0	0	0	0	0	0	0	0	0	0	0	0	0	0	0	0	0	0	0	0	0	0	0	0	0	0	0	0	0
ST366	0	0	1	0	0	0	0	0	0	0	0	0	0	0	0	0	0	0	0	0	0	0	0	0	0	0	0	0	0	0	0	0	0	0	0	0	0	0	0	0	0	0	0
ST367	0	0	0	0	0	0	0	0	0	0	0	0	0	0	0	0	0	0	0	0	0	0	0	0	0	0	0	0	0	0	0	0	0	0	0	0	0	0	0	0	0	0	0
ST368	0	0	0	0	0	0	0	0	0	0	0	0	0	0	0	0	0	0	0	0	0	0	0	0	0	0	0	0	0	0	0	0	0	0	0	0	0	0	0	0	0	0	0
ST369	0	0	0	0	0	0	0	0	0	0	0	0	0	0	0	0	0	0	0	0	0	0	0	0	0	0	0	0	0	0	0	0	0	0	0	0	0	0	0	0	0	0	0
ST370	0	0	0	0	0	0	0	0	0	0	0	0	0	0	0	0	0	0	0	0	0	0	0	0	0	0	0	0	0	0	0	0	0	0	0	0	0	0	0	0	0	0	0
ST371	0	0	0	0	0	0	0	0	0	0	0	0	0	0	0	0	0	0	0	0	0	0	0	0	0	0	0	0	0	0	0	0	0	0	0	0	0	0	0	0	0	0	0
ST372	0	0	0	0	0	0	0	0	0	0	0	0	0	0	0	0	0	0	0	0	0	0	0	0	0	0	0	0	0	0	0	0	0	0	0	0	0	0	0	0	0	0	0
ST373	0	0	0	0	0	0	0	0	0	0	0	0	0	0	0	0	0	0	0	0	0	0	0	0	0	0	0	0	0	0	0	0	0	0	0	0	0	0	0	0	0	0	0
ST374	0	0	0	0	0	0	0	0	0	0	0	0	0	0	0	0	0	0	0	0	0	0	0	0	0	0	0	0	0	0	0	0	0	0	0	0	0	0	0	0	0	0	0
ST375	0	0	0	0	0	0	0	0	0	0	0	0	0	0	0	0	0	0	0	0	0	0	0	0	0	0	0	0	0	0	0	0	0	0	0	0	0	0	0	0	0	0	0
ST376	0	0	0	0	0	0	0	0	0	0	0	0	0	0	0	0	0	0	0	0	0	0	0	0	0	0	0	0	0	0	0	0	0	0	0	0	0	0	0	0	0	0	0
ST377	0	0	0	0	0	0	0	0	0	0	0	0	0	0	0	0	0	0	0	0	0	0	0	0	0	0	0	0	0	0	0	0	0	0	0	0	0	0	0	0	0	0	0
ST378	0	0	0	0	0	0	0	0	0	0	0	0	0	0	0	0	0	0	0	0	0	0	0	0	0	0	0	0	0	0	0	0	0	0	0	0	0	0	0	0	0	0	0
ST379	0	0	0	0	0	0	0	0	0	0	0	0	0	0	0	0	0	0	0	0	0	0	0	0	0	0	0	0	0	0	0	0	0	0	0	0	0	0	0	0	0	0	0
ST380	0	0	0	0	0	0	0	0	0	0	0	0	0	0	0	0	0	0	0	0	0	0	0	0	0	0	0	0	0	0	0	0	0	0	0	0	0	0	0	0	0	0	0
ST381	0	0	0	0	0	0	0	0	0	0	0	0	0	0	0	0	0	0	0	0	0	0	0	0	0	0	0	0	0	0	0	0	0	0	0	0	0	0	0	0	0	0	0
ST382	0	0	0	0	0	0	0	0	0	0	0	0	0	0	0	0	0	0	0	0	0	0	0	0	0	0	0	0	0	0	0	0	0	0	0	0	0	0	0	0	0	0	0
ST383	0	0	0	0	0	0	0	0	0	0	0	0	0	0	0	0	0	0	0	0	0	0	0	0	0	0	0	0	0	0	0	0	0	0	0	0	0	0	0	0	0	0	0
ST384	0	0	0	0	0	0	0	0	0	0	0	0	0	0	0	0	0	0	0	0	0	0	0	0	0	0	0	0	0	0	0	0	0	0	0	0	0	0	0	0	0	0	0
ST385	0	0	0	0	0	0	0	0	0	0	0	0	0	0	0	0	0	0	0	0	0	0	0	0	0	0	0	0	0	0	0	0	0	0	0	0	0	0	0	0	0	0	0
ST386	0	0	0	0	0	0	0	0	0	0	0	0	0	0	0	0	0	0	0	0	0	0	0	0	0	0	0	0	0	0	0	0	0	0	0	0	0	0	0	0	0	0	0
ST387	0	0	0	0	0	0	0	0	0	0	0	0	0	0	0	0	0	0	0	0	0	0	0	0	0	0	0	0	0	0	0	0	0	0	0	0	0	0	0	0	0	0	0
ST388	0	0	0	0	0	0	0	0	0	0	0	0	0	0	0	0	0	0	0	0	0	0	0	0	0	0	0	0	0	0	0	0	0	0	0	0	0	0	0	0	0	0	0
ST389	0	0	0	0	0	0	0	0	0	0	0	0	0	0	0	0	0	0	0	0	0	0	0	0	0	0	0	0	0	0	0	0	0	0	0	0	0	0	0	0	0	0	0
ST390	0	0	0	0	0	0	0	0	0	0	0	0	0	0	0	0	0	0	0	0	0	0	0	0	0	0	0	0	0	0	0	0	0	0	0	0	0	0	0	0	0	0	0
ST391	0	0	0	0	0	0	0	0	0	0	0	0	0	0	0	0	0	0	0	0	0	0	0	0	0	0	0	0	0	0	0	0	0	0	0	0	0	0	0	0	0	0	0
ST392	0	0	0	0	0	0	0	0	0	0	0	0	0	0	0	0	0	0	0	0	0	0	0	0	0	0	0	0	0	0	0	0	0	0	0	0	0	0	0	0	0	0	0
ST393	0	0	0	0	0	0	0	0	0	0	0	0	0	0	0	0	0	0	0	0	0	0	0	0	0	0	0	0	0	0	0	0	0	0	0	0	0	0	0	0	0	0	0
ST394	0	0	0	0	0	0	0	0	0	0	0	0	0	0	0	0	0	0	0	0	0	0	0	0	0	0	0	0	0	0	0	0	0	0	0	0	0	0	0	0	0	0	0
ST395	0	0	1	0	0	0	0	0	0	0	0	0	0	0	0	0	0	0	0	0	0	0	0	0	0	0	0	0	0	0	0	0	0	0	0	0	0	0	0	0	0	0	0
ST396	0	0	1	0	0	0	0	0	0	0	0	0	0	0	0	0	0	0	0	0	0	0	0	0	0	0	0	0	0	0	0	0	0	0	0	0	0	0	0	0	0	0	0
ST397	0	0	0	0	0	0	0	0	0	0	0	0	0	0	0	0	0	0	0	0	0	0	0	0	0	0	0	0	0	0	0	0	0	0	0	0	0	0	0	0	0	0	0
ST398	0	0	0	0	0	0	0	0	0	0	0	0	0	0	0	0	0	0	0	0	0	0	0	0	0	0	0	0	0	0	0	0	0	0	0	0	0	0	0	0	0	0	0
ST399	0	0	0	0	0	0	0	0	0	0	0	0	0	0	0	0	0	0	0	0	0	0	0	0	0	0	0	0	0	0	0	0	0	0	0	0	0	0	0	0	0	0	0
ST400	0	0	0	0	0	0	0	0	0	0	0	0	0	0	0	0	0	0	0	0	0	0	0	0	0	0	0	0	0	0	0	0	0	0	0	0	0	0	0	0	0	0	0
ST401	0	0	0	0	0	0	0	0	0	0	0	0	0	0	0	0	0	0	0	0	0	0	0	0	0	0	0	0	0	0	0	0	0	0	0	0	0	0	0	0	0	0	0
ST402	0	0	0	0	0	0	0	0	0	0	0	0	0	0	0	0	0	0	0	0	0	0	0	0	0	0	0	0	0	0	0	0	0	0	0	0	0	0	0	0	0	0	0
ST403	0	0	0	0	0	0	0	0	0	0	0	0	0	0	0	0	0	0	0	0	0	0	0	0	0	0	0	0	0	0	0	0	0	0	0	0	0	0	0	0	0	0	0
ST404	0	0	0	0	0	0	0	0	0	0	0	0	0	0	0	0	0	0	0	0	0	0	0	0	0	0	0	0	0	0	0	0	0	0	0	0	0	0	0	0	0	0	0
ST405	0	0	0	0	0	0	0	0	0	0	0	0	0	0	0	0	0	0	0	0	0	0	0	0	0	0	0	0	0	0	0	0	0	0	0	0	0	0	0	0	0	0	0
ST406	0	0	0	0	0	0	0	0	0	0	0	0	0	0	0	0	0	0	0	0	0	0	0	0	0	0	0	0	0	0	0	0	0	0	0	0	0	0	0	0	0	0	0
ST407	0	0	0	0	0	0	0	0	0	0	0	0	0	0	0	0	0	0	0	0	0	0	0	0	0	0	0	0	0	0	0	0	0	0	0	0	0	0	0	0	0	0	0
ST408	0	0	0	0	0	0	0	0	0	0	0	0	0	0	0	0	0	0	0	0	0	0	0	0	0	0	0	0	0	0	0	0	0	0	0	0	0	0	0	0	0	0	0
ST409	0	0	0	0	0	0	0	0	0	0	0	0	0	0	0	0	0	0	0	0	0	0	0	0	0	0	0	0	0	0	0	0	0	0	0	0	0	0	0	0	0	0	0
ST410	0	0	0	0	0	0	0	0	0	0	0	0	0	0	0	0	0	0	0	0	0	0	0	0	0	0	0	0	0	0	0	0	0	0	0	0	0	0	0	0	0	0	0
ST411	0	0	0	0	0	0	0	0	0	0	0	0	0	0	0	0	0	0	0	0	0	0	0	0	0	0	0	0	0	0	0	0	0	0	0	0	0	0	0	0	0	0	0
ST412	0	0	0	0	0	0	0	0	0	0	0	0	0	0	0	0	0	0	0	0	0	0	0	0	0	0	0	0	0	0	0	0	0	0	0	0	0	0	0	0	0	0	0
ST413	0	0	0	0	0	0	0	0	0	0	0	0	0	0	0	0	0	0	0	0	0	0	0	0	0	0	0	0	0	0	0	0	0	0	0	0	0	0	0	0	0	0	0
ST414	0	0	0	0	0	0	0	0	0	0	0	0	0	0	0	0	0	0	0	0	0	0	0	0	0	0	0	0	0	0	0	0	0	0	0	0	0	0	0	0	0	0	0
ST415	0	0	0	0	0	0	0	0	0	0	0	0	0	0	0	0	0	0	0	0	0	0	0	0	0	0	0	0	0	0	0	0	0	0	0	0	0	0	0	0	0	0	0
ST416	0	0	0	0	0	0	0	0	0	0	0	0	0	0	0	0	0	0	0	0	0	0	0	0	0	0	0	0	0	0	0	0	0	0	0	0	0	0	0	0	0	0	0
ST417	0	0	0	0	0	0	0	0	0	0	0	0	0	0	0	0	0	0	0	0	0	0	0	0	0	0	0	0	0	0	0	0	0	0	0	0	0	0	0	0	0	0	0
ST418	0	0	0	0	0	0	0	0	0	0	0	0	0	0	0	0	0	0	0	0	0	0	0	0	0	0	0	0	0	0	0	0	0	0	0	0	0	0	0	0	0	0	0
ST419	0	0	0	0	0	0	0	0	0	0	0	0	0	0	0	0	0	0	0	0	0	0	0	0	0	0	0	0	0	0	0	0	0	0	0	0	0	0	0	0	0	0	0
ST420	0	0	0	0	0	0	0	0	0	0	0	0	0	0	0	0	0	0	0	0	0	0	0	0	0	0	0	0	0	0	0	0	0	0	0	0	0	0	0	0	0	0	0
ST421	0	0	0	0	0	0	0	0	0	0	0	0	0	0	0	0	0	0	0	0	0	0	0	0	0	0	0	0	0	0	0	0	0	0	0	0	0	0	0	0	0	0	0
ST422	0	0	0	0	0	0	0	0	0	0	0	0	0	0	0	0	0	0	0	0	0	0	0	0	0	0	0	0	0	0	0	0	0	0	0	0	0	0	0	0	0	0	0
ST423	0	0	0	0	0	0	0	0	0	0	0	0	0	0	0	0	0	0	0	0	0	0	0	0	0	0	0	0	0	0	0	0	0	0	0	0	0	0	0	0	0	0	0
ST424	0	0	0	0	0	0	0	0	0	0	0	0	0	0	0	0	0	0	0	0	0	0	0	0	0	0	0	0	0	0	0	0	0	0	0	0	0	0	0	0	0	0	0
ST425	0	0	0	0	0	0	0	0	0	0	0	0	0	0	0	0	0	0	0	0	0	0	0	0	0	0	0	0	0	0	0	0	0	0	0	0	0	0	0	0	0	0	0
ST426	0	0	0	0	0	0	0	0	0	0	0	0	0	0	0	0	0	0	0	0	0	0	0	0	0	0	0	0	0	0	0	0	0	0	0	0	0	0	0	0	0	0	0
ST427	0	0	0	0	0	0	0	0	0	0	0	0	0	0	0	0	0	0	0	0	0	0	0	0	0	0	0	0	0	0	0	0	0	0	0	0	0	0	0	0	0	0	0
ST428	0	0	0	0	0	0	0	0	0	0	0	0	0	0	0	0	0	0	0	0	0	0	0	0	0	0	0	0	0	0	0	0	0	0	0	0	0	0	0	0	0	0	0
ST429	0	0	0	0	0	0	0	0	0	0	0	0	0	0	0	0	0	0	0	0	0	0	0	0	0	0	0	0	0	0	0	0	0	0	0	0	0	0	0	0	0	0	0
ST430	0	0	0	0	0	0	0	0	0	0	0	0	0	0	0	0	0	0	0	0	0	0	0	0	0	0	0	0	0	0	0	0	0	0	0	0	0	0	0	0	0	0	0
ST431	0	0	0	0	0	0	0	0	0	0	0	0	0	0	0	0	0	0	0	0	0	0	0	0	0	0	0	0	0	0	0	0	0	0	0	0	0	0	0	0	0	0	0
ST432	0	0	0	0	0	0	0	0	0	0	0	0	0	0	0	0	0	0	0	0	0	0	0	0	0	0	0	0	0	0	0	0	0	0	0	0	0	0	0	0	0	0	0
ST433	0	0	0	0	0	0	0	0	0	0	0	0	0	0	0	0	0	0	0	0	0	0	0	0	0	0	0	0	0	0	0	0	0	0	0	0	0	0	0	0	0	0	0
ST434	0	0	0	0	0	0	0	0	0	0	0	0	0	0	0	0	0	0	0	0	0	0	0	0	0	0	0	0	0	0	0	0	0	0	0	0	0	0	0	0	0	0	0
ST435	0	0	0	0	0	0	0	0	0	0	0	0	0	0	0	0	0	0	0	0	0	0	0	0	0	0	0	0	0	0	0	0	0	0	0	0	0	0	0	0	0	0	0
ST436	0	0	0	0	0	0	0	0	0	0	0	0	0	0	0	0	0	0	0	0	0	0	0	0	0	0	0	0	0	0	0	0	0	0	0	0	0	0	0	0	0	0	0
ST437	0	0	0	0	0	0	0	0	0	0	0	0	0	0	0	0	0	0	0	0	0	0	0	0	0	0	0	0	0	0	0	0	0	0	0	0	0	0	0	0	0	0	0
ST438	0	0	0	0	0	0	0	0	0	0	0	0	0	0	0	0	0	0	0	0	0	0	0	0	0	0	0	0	0	0	0	0	0	0	0	0	0	0	0	0	0	0	0
ST439	0	0	0	0	0	0	0	0	0	0	0	0	0	0	0	0	0	0	0	0	0	0	0	0	0	0	0	0	0	0	0	0	0	0	0	0	0	0	0	0	0	0	0
ST440	0	0	0	0	0	0	0	0	0	0	0	0	0	0	0	0	0	0	0	0	0	0	0	0	0	0	0	0	0	0	0	0	0	0	0	0	0	0	0	0	0	0	0
ST441	0	0	0	0	0	0	0	0	0	0	0	0	0	0	0	0	0	0	0	0	0	0	0	0	0	0	0	0	0	0	0	0	0	0	0	0	0	0	0	0	0	0	0
ST442	0	0	0	0	6	0	0	0	0	0	0	0	0	0	0	0	0	0	0	0	0	0	0	0	0	0	0	0	0	0	0	0	0	0	0	0	0	0	0	0	0	0	0
ST443	0	0	0	0	0	0	0	0	0	0	0	0	0	0	0	0	0	0	0	0	0	0	0	0	0	0	0	0	0	0	0	0	0	0	0	0	0	0	0	0	0	0	0
ST444	0	0	0	0	0	0	0	0	0	0	0	0	0	0	0	0	0	0	0	0	0	0	0	0	0	0	0	0	0	0	0	0	0	0	0	0	0	0	0	0	0	0	0
ST445	0	0	0	0	2	0	0	0	0	0	0	0	0	0	0	0	0	0	0	0	0	0	0	0	0	0	0	0	0	0	0	0	0	0	0	0	0	0	0	0	0	0	0
ST446	0	0	0	0	0	0	0	0	0	0	0	0	0	0	0	0	0	0	0	0	0	0	0	0	0	0	0	0	0	0	0	0	0	0	0	0	0	0	0	0	0	0	0
ST447	0	0	0	0	0	0	0	0	0	0	0	0	0	0	0	0	0	0	0	0	0	0	0	0	0	0	0	0	0	0	0	0	0	0	0	0	0	0	0	0	0	0	0
ST448	0	0	0	0	0	0	0	0	0	0	0	0	0	0	0	0	0	0	0	0	0	0	0	0	0	0	0	0	0	0	0	0	0	0	0	0	0	0	0	0	0	0	0
ST449	0	0	0	0	0	0	0	0	0	0	0	0	0	0	0	0	0	0	0	0	0	0	0	0	0	0	0	0	0	0	0	0	0	0	0	0	0	0	0	0	0	0	0
ST450	0	0	0	0	0	0	0	0	0	0	0	0	0	0	0	0	0	0	0	0	0	0	0	0	0	0	0	0	0	0	0	0	0	0	0	0	0	0	0	0	0	0	0
ST451	0	0	0	0	0	0	0	0	0	0	0	0	0	0	0	0	0	0	0	0	0	0	0	0	0	0	0	0	0	0	0	0	0	0	0	0	0	0	0	0	0	0	0
ST452	0	0	0	0	0	0	0	0	0	0	0	0	0	0	0	0	0	0	0	0	0	0	0	0	0	0	0	0	0	0	0	0	0	0	0	0	0	0	0	0	0	0	0
ST453	0	0	0	0	0	0	0	0	0	0	0	0	0	0	0	0	0	0	0	0	0	0	0	0	0	0	0	0	0	0	0	0	0	0	0	0	0	0	0	0	0	0	0
ST454	0	0	0	0	1	0	0	0	0	0	0	0	0	0	0	0	0	0	0	0	0	0	0	0	0	0	0	0	0	0	0	0	0	0	0	0	0	0	0	0	0	0	0
ST455	0	0	0	0	0	0	0	0	0	0	0	0	0	0	0	0	0	0	0	0	0	0	0	0	0	0	0	0	0	0	0	0	0	0	0	0	0	0	0	0	0	0	0
ST456	0	0	0	0	0	0	0	0	0	0	0	0	0	0	0	0	0	0	0	0	0	0	0	0	0	0	0	0	0	0	0	0	0	0	0	0	0	0	0	0	0	0	0
ST457	0	0	0	0	0	0	0	0	0	0	0	0	0	0	0	0	0	0	0	0	0	0	0	0	0	0	0	0	0	0	0	0	0	0	0	0	0	0	0	0	0	0	0
ST458	0	0	0	0	0	0	0	0	0	0	0	0	0	0	0	0	0	0	0	0	0	0	0	0	0	0	0	0	0	0	0	0	0	0	0	0	0	0	0	0	0	0	0
ST459	0	0	0	0	0	0	0	0	0	0	0	0	0	0	0	0	0	0	0	0	0	0	0	0	0	0	0	0	0	0	0	0	0	0	0	0	0	0	0	0	0	0	0
ST460	0	0	0	0	0	0	0	0	0	0	0	0	0	0	0	0	0	0	0	0	0	0	0	0	0	0	0	0	0	0	0	0	0	0	0	0	0	0	0	0	0	0	0
ST461	0	0	0	0	0	0	0	0	0	0	0	0	0	0	0	0	0	0	0	0	0	0	0	0	0	0	0	0	0	0	0	0	0	0	0	0	0	0	0	0	0	0	0
ST462	0	0	0	0	0	0	0	0	0	0	0	0	0	0	0	0	0	0	0	0	0	0	0	0	0	0	0	0	0	0	0	0	0	0	0	0	0	0	0	0	0	0	0
ST463	0	0	0	0	0	0	0	0	0	0	0	0	0	0	0	0	0	0	0	0	0	0	0	0	0	0	0	0	0	0	0	0	0	0	0	0	0	0	0	0	0	0	0
ST464	0	0	0	0	0	0	0	0	0	0	0	0	0	0	0	0	0	0	0	0	0	0	0	0	0	0	0	0	0	0	0	0	0	0	0	0	0	0	0	0	0	0	0
ST465	0	0	0	0	0	0	0	0	0	0	0	0	0	0	0	0	0	0	0	0	0	0	0	0	0	0	0	0	0	0	0	0	0	0	0	0	0	0	0	0	0	0	0
ST466	0	0	0	0	0	0	0	0	0	0	0	0	0	0	0	0	0	0	0	0	0	0	0	0	0	0	0	0	0	0	0	0	0	0	0	0	0	0	0	0	0	0	0
ST467	0	0	0	0	0	0	0	0	0	0	0	0	0	0	0	0	0	0	0	0	0	0	0	0	0	0	0	0	0	0	0	0	0	0	0	0	0	0	0	0	0	0	0
ST468	0	0	0	0	0	0	0	0	0	0	0	0	0	0	0	0	0	0	0	0	0	0	0	0	0	0	0	0	0	0	0	0	0	0	0	0	0	0	0	0	0	0	0
ST469	0	0	0	0	0	0	0	0	0	0	0	0	0	0	0	0	0	0	0	0	0	0	0	0	0	0	0	0	0	0	0	0	0	0	0	0	0	0	0	0	0	0	0
ST470	0	0	0	0	0	0	0	0	0	0	0	0	0	0	0	0	0	0	0	0	0	0	0	0	0	0	0	0	0	0	0	0	0	0	0	0	0	0	0	0	0	0	0
ST471	0	0	0	0	0	0	0	0	0	0	0	0	0	0	0	0	0	0	0	0	0	0	0	0	0	0	0	0	0	0	0	0	0	0	0	0	0	0	0	0	0	0	0
ST472	0	0	0	0	0	0	0	0	0	0	0	0	0	0	0	0	0	0	0	0	0	0	0	0	0	0	0	0	0	0	0	0	0	0	0	0	0	0	0	0	0	0	0
ST473	0	0	0	0	0	0	0	0	0	0	0	0	0	0	0	0	0	0	0	0	0	0	0	0	0	0	0	0	0	0	0	0	0	0	0	0	0	0	0	0	0	0	0
ST474	0	0	0	0	0	0	0	0	0	0	0	0	0	0	0	0	0	0	0	0	0	0	0	0	0	0	0	0	0	0	0	0	0	0	0	0	0	0	0	0	0	0	0
ST475	0	0	0	0	1	0	0	0	0	0	0	0	0	0	0	0	0	0	0	0	0	0	0	0	0	0	0	0	0	0	0	0	0	0	0	0	0	0	0	0	0	0	0
ST476	0	0	0	0	0	0	0	0	0	0	0	0	0	0	0	0	0	0	0	0	0	0	0	0	0	0	0	0	0	0	0	0	0	0	0	0	0	0	0	0	0	0	0
ST477	0	0	0	0	0	0	0	0	0	0	0	0	0	0	0	0	0	0	0	0	0	0	0	0	0	0	0	0	0	0	0	0	0	0	0	0	0	0	0	0	0	0	0
ST478	0	0	0	0	0	0	0	0	0	0	0	0	0	0	0	0	0	0	0	0	0	0	0	0	0	0	0	0	0	0	0	0	0	0	0	0	0	0	0	0	0	0	0
ST479	0	0	0	0	0	0	0	0	0	0	0	0	0	0	0	0	0	0	0	0	0	0	0	0	0	0	0	0	0	0	0	0	0	0	0	0	0	0	0	0	0	0	0
ST480	0	0	0	0	0	0	0	0	0	0	0	0	0	0	0	0	0	0	0	0	0	0	0	0	0	0	0	0	0	0	0	0	0	0	0	0	0	0	0	0	0	0	0
ST481	0	0	0	0	0	0	0	0	0	0	0	0	0	0	0	0	0	0	0	0	0	0	0	0	0	0	0	0	0	0	0	0	0	0	0	0	0	0	0	0	0	0	0
ST482	0	0	0	0	0	0	0	0	0	0	0	0	0	0	0	0	0	0	0	0	0	0	0	0	0	0	0	0	0	0	0	0	0	0	0	0	0	0	0	0	0	0	0
ST483	0	0	0	0	0	0	0	0	0	0	0	0	0	0	0	0	0	0	0	0	0	0	0	0	0	0	0	0	0	0	0	0	0	0	0	0	0	0	0	0	0	0	0
ST484	0	0	0	0	0	0	0	0	0	0	0	0	0	0	0	0	0	0	0	0	0	0	0	0	0	0	0	0	0	0	0	0	0	0	0	0	0	0	0	0	0	0	0
ST485	0	0	0	0	1	0	0	0	0	0	0	0	0	0	0	0	0	0	0	0	0	0	0	0	0	0	0	0	0	0	0	0	0	0	0	0	0	0	0	0	0	0	0
ST486	0	0	0	0	1	0	0	0	0	0	0	0	0	0	0	0	0	0	0	0	0	0	0	0	0	0	0	0	0	0	0	0	0	0	0	0	0	0	0	0	0	0	0
ST487	0	0	0	0	1	0	0	0	0	0	0	0	0	0	0	0	0	0	0	0	0	0	0	0	0	0	0	0	0	0	0	0	0	0	0	0	0	0	0	0	0	0	0
ST488	0	0	0	0	1	0	0	0	0	0	0	0	0	0	0	0	0	0	0	0	0	0	0	0	0	0	0	0	0	0	0	0	0	0	0	0	0	0	0	0	0	0	0
ST489	0	0	0	0	1	0	0	0	0	0	0	0	0	0	0	0	0	0	0	0	0	0	0	0	0	0	0	0	0	0	0	0	0	0	0	0	0	0	0	0	0	0	0
ST490	0	0	0	0	0	0	0	0	0	0	0	0	0	0	0	0	0	0	0	0	0	0	0	0	0	0	0	0	0	0	0	0	0	0	0	0	0	0	0	0	0	0	0
ST491	0	0	0	0	0	0	0	0	0	0	0	0	0	0	0	0	0	0	0	0	0	0	0	0	0	0	0	0	0	0	0	0	0	0	0	0	0	0	0	0	0	0	0
ST492	0	0	0	0	0	0	0	0	0	0	0	0	0	0	0	0	0	0	0	0	0	0	0	0	0	0	0	0	0	0	0	0	0	0	0	0	0	0	0	0	0	0	0
ST493	0	0	0	0	0	0	0	0	0	0	0	0	0	0	0	0	0	0	0	0	0	0	0	0	0	0	0	0	0	0	0	0	0	0	0	0	0	0	0	0	0	0	0
ST494	0	0	0	0	0	0	0	0	0	0	0	0	0	0	0	0	0	0	0	0	0	0	0	0	0	0	0	0	0	0	0	0	0	0	0	0	0	0	0	0	0	0	0
ST495	0	0	0	0	0	0	0	0	0	0	0	0	0	0	0	0	0	0	0	0	0	0	0	0	0	0	0	0	0	0	0	0	0	0	0	0	0	0	0	0	0	0	0
ST496	0	0	0	0	0	0	0	0	0	0	0	0	0	0	0	0	0	0	0	0	0	0	0	0	0	0	0	0	0	0	0	0	0	0	0	0	0	0	0	0	0	0	0
ST497	0	0	0	0	0	0	0	0	0	0	0	0	0	0	0	0	0	0	0	0	0	0	0	0	0	0	0	0	0	0	0	0	0	0	0	0	0	0	0	0	0	0	0
ST498	0	0	0	0	0	0	0	0	0	0	0	0	0	0	0	0	0	0	0	0	0	0	0	0	0	0	0	0	0	0	0	0	0	0	0	0	0	0	0	0	0	0	0
ST499	0	0	0	0	0	0	0	0	0	0	0	0	0	0	0	0	0	0	0	0	0	0	0	0	0	0	0	0	0	0	0	0	0	0	0	0	0	0	0	0	0	0	0
ST500	0	0	0	0	0	0	0	0	0	0	0	0	0	0	0	0	0	0	0	0	0	0	0	0	0	0	0	0	0	0	0	0	0	0	0	0	0	0	0	0	0	0	0
ST501	0	0	0	0	0	0	0	0	0	0	0	0	0	0	0	0	0	0	0	0	0	0	0	0	0	0	0	0	0	0	0	0	0	0	0	0	0	0	0	0	0	0	0
ST502	0	0	0	0	0	0	0	0	0	0	0	0	0	0	0	0	0	0	0	0	0	0	0	0	0	0	0	0	0	0	0	0	0	0	0	0	0	0	0	0	0	0	0
ST503	0	0	0	0	0	0	0	0	0	0	0	0	0	0	0	0	0	0	0	0	0	0	0	0	0	0	0	0	0	0	0	0	0	0	0	0	0	0	0	0	0	0	0
ST504	0	0	0	0	0	0	0	0	0	0	0	0	0	0	0	0	0	0	0	0	0	0	0	0	0	0	0	0	0	0	0	0	0	0	0	0	0	0	0	0	0	0	0
ST505	0	0	0	0	0	0	0	0	0	0	0	0	0	0	0	0	0	0	0	0	0	0	0	0	0	0	0	0	0	0	0	0	0	0	0	0	0	0	0	0	0	0	0
ST506	0	0	0	0	0	0	0	0	0	0	0	0	0	0	0	0	0	0	0	0	0	0	0	0	0	0	0	0	0	0	0	0	0	0	0	0	0	0	0	0	0	0	0
ST507	0	0	0	0	0	0	0	0	0	0	0	0	0	0	0	0	0	0	0	0	0	0	0	0	0	0	0	0	0	0	0	0	0	0	0	0	0	0	0	0	0	0	0
ST508	0	0	0	0	0	0	0	0	0	0	0	0	0	0	0	0	0	0	0	0	0	0	0	0	0	0	0	0	0	0	0	0	0	0	0	0	0	0	0	0	0	0	0
ST509	0	0	0	0	0	0	0	0	0	0	0	0	0	0	0	0	0	0	0	0	0	0	0	0	0	0	0	0	0	0	0	0	0	0	0	0	0	0	0	0	0	0	0
ST510	0	0	0	0	0	0	0	0	0	0	0	0	0	0	0	0	0	0	0	0	0	0	0	0	0	0	0	0	0	0	0	0	0	0	0	0	0	0	0	0	0	0	0
ST511	0	0	0	0	0	0	0	0	0	0	0	0	0	0	0	0	0	0	0	0	0	0	0	0	0	0	0	0	0	0	0	0	0	0	0	0	0	0	0	0	0	0	0
ST512	0	0	0	0	0	0	0	0	0	0	0	0	0	0	0	0	0	0	0	0	0	0	0	0	0	0	0	0	0	0	0	0	0	0	0	0	0	0	0	0	0	0	0
ST513	0	0	0	0	0	0	0	0	0	0	0	0	0	0	0	0	0	0	0	0	0	0	0	0	0	0	0	0	0	0	0	0	0	0	0	0	0	0	0	0	0	0	0
ST514	0	0	0	0	0	0	0	0	0	0	0	0	0	0	0	0	0	0	0	0	0	0	0	0	0	0	0	0	0	0	0	0	0	0	0	0	0	0	0	0	0	0	0
ST515	0	0	0	0	0	0	0	0	0	0	0	0	0	0	0	0	0	0	0	0	0	0	0	0	0	0	0	0	0	0	0	0	0	0	0	0	0	0	0	0	0	0	0
ST516	0	0	0	0	0	0	0	0	0	0	0	0	0	0	0	0	0	0	0	0	0	0	0	0	0	0	0	0	0	0	0	0	0	0	0	0	0	0	0	0	0	0	0
ST517	0	0	0	0	0	0	0	0	0	0	0	0	0	0	0	0	0	0	0	0	0	0	0	0	0	0	0	0	0	0	0	0	0	0	0	0	0	0	0	0	0	0	0
ST518	0	0	0	0	0	0	0	0	0	0	0	0	0	0	0	0	0	0	0	0	0	0	0	0	0	0	0	0	0	0	0	0	0	0	0	0	0	0	0	0	0	0	0
ST519	0	0	0	0	0	0	0	0	0	0	0	0	0	0	0	0	0	0	0	0	0	0	0	0	0	0	0	0	0	0	0	0	0	0	0	0	0	0	0	0	0	0	0
ST520	0	0	0	0	0	0	0	0	0	0	0	0	0	0	0	0	0	0	0	0	0	0	0	0	0	0	0	0	0	0	0	0	0	0	0	0	0	0	0	0	0	0	0
ST521	0	0	0	0	0	0	0	0	0	0	0	0	0	0	0	0	0	0	0	0	0	0	0	0	0	0	0	0	0	0	0	0	0	0	0	0	0	0	0	0	0	0	0
ST522	0	0	0	0	0	0	0	0	0	0	0	0	0	0	0	0	0	0	0	0	0	0	0	0	0	0	0	0	0	0	0	0	0	0	0	0	0	0	0	0	0	0	0
ST523	0	0	0	0	0	0	0	0	0	0	0	0	0	0	0	0	0	0	0	0	0	0	0	0	0	0	0	0	0	0	0	0	0	0	0	0	0	0	0	0	0	0	0
ST524	0	0	0	0	0	0	0	0	0	0	0	0	0	0	0	0	0	0	0	0	0	0	0	0	0	0	0	0	0	0	0	0	0	0	0	0	0	0	0	0	0	0	0
ST525	0	0	0	0	0	0	0	0	0	0	0	0	0	0	0	0	0	0	0	0	0	0	0	0	0	0	0	0	0	0	0	0	0	0	0	0	0	0	0	0	0	0	0
ST526	0	0	0	0	0	0	0	0	0	0	0	0	0	0	0	0	0	0	0	0	0	0	0	0	0	0	0	0	0	0	0	0	0	0	0	0	0	0	0	0	0	0	0
ST527	0	0	0	0	0	0	0	0	0	0	0	0	0	0	0	0	0	0	0	0	0	0	0	0	0	0	0	0	0	0	0	0	0	0	0	0	0	0	0	0	0	0	0
ST528	0	0	0	0	0	0	0	0	0	0	0	0	0	0	0	0	0	0	0	0	0	0	0	0	0	0	0	0	0	0	0	0	0	0	0	0	0	0	0	0	0	0	0
ST529	0	0	0	0	0	0	0	0	0	0	0	0	0	0	0	0	0	0	0	0	0	0	0	0	0	0	0	0	0	0	0	0	0	0	0	0	0	0	0	0	0	0	0
ST530	0	0	0	0	0	0	0	0	0	0	0	0	0	0	0	0	0	0	0	0	0	0	0	0	0	0	0	0	0	0	0	0	0	0	0	0	0	0	0	0	0	0	0
ST531	0	0	0	0	0	0	0	0	0	0	0	0	0	0	0	0	0	0	0	0	0	0	0	0	0	0	0	0	0	0	0	0	0	0	0	0	0	0	0	0	0	0	0
ST532	0	0	0	0	0	0	0	0	0	0	0	0	0	0	0	0	0	0	0	0	0	0	0	0	0	0	0	0	0	0	0	0	0	0	0	0	0	0	0	0	0	0	0
ST533	0	0	0	0	0	0	0	0	0	0	0	0	0	0	0	0	0	0	0	0	0	0	0	0	0	0	0	0	0	0	0	0	0	0	0	0	0	0	0	0	0	0	0
ST534	0	0	0	0	0	0	0	0	0	0	0	0	0	0	0	0	0	0	0	0	0	0	0	0	0	0	0	0	0	0	0	0	0	0	0	0	0	0	0	0	0	0	0
ST535	0	0	0	0	0	0	0	0	0	0	0	0	0	0	0	0	0	0	0	0	0	0	0	0	0	0	0	0	0	0	0	0	0	0	0	0	0	0	0	0	0	0	0
ST536	0	0	0	0	0	0	0	0	0	0	0	0	0	0	0	0	0	0	0	0	0	0	0	0	0	0	0	0	0	0	0	0	0	0	0	0	0	0	0	0	0	0	0
ST537	0	0	0	0	0	0	0	0	0	0	0	0	0	0	0	0	0	0	0	0	0	0	0	0	0	0	0	0	0	0	0	0	0	0	0	0	0	0	0	0	0	0	0
ST538	0	0	0	0	0	0	0	0	0	0	0	0	0	0	0	0	0	0	0	0	0	0	0	0	0	0	0	0	0	0	0	0	0	0	0	0	0	0	0	0	0	0	0
ST539	0	0	2	0	0	0	0	0	0	0	0	0	0	0	0	0	0	0	0	0	0	0	0	0	0	0	0	0	0	0	0	0	0	0	0	0	0	0	0	0	0	0	0
ST540	0	0	0	0	0	0	0	0	0	0	0	0	0	0	0	0	0	0	0	0	0	0	0	0	0	0	0	0	0	0	0	0	0	0	0	0	0	0	0	0	0	0	0
ST541	0	0	0	0	0	0	0	0	0	0	0	0	0	0	0	0	0	0	0	0	0	0	0	0	0	0	0	0	0	0	0	0	0	0	0	0	0	0	0	0	0	0	0
ST542	0	0	0	0	0	0	0	0	0	0	0	0	0	0	0	0	0	0	0	0	0	0	0	0	0	0	0	0	0	0	0	0	0	0	0	0	0	0	0	0	0	0	0
ST543	0	0	0	0	0	0	0	0	0	0	0	0	0	0	0	0	0	0	0	0	0	0	0	0	0	0	0	0	0	0	0	0	0	0	0	0	0	0	0	0	0	0	0
ST544	0	0	0	0	0	0	0	0	0	0	0	0	0	0	0	0	0	0	0	0	0	0	0	0	0	0	0	0	0	0	0	0	0	0	0	0	0	0	0	0	0	0	0
ST545	1	0	0	0	0	0	0	0	0	0	0	0	0	0	0	0	0	0	0	0	0	0	0	0	0	0	0	0	0	0	0	0	0	0	0	0	0	0	0	0	0	0	0
ST546	0	0	0	0	0	0	0	1	0	0	0	0	0	0	0	0	0	0	0	0	0	0	0	0	0	0	0	0	0	0	0	0	0	0	0	0	0	7	0	0	0	0	0
ST547	0	0	0	0	0	0	0	0	0	0	0	0	0	0	0	0	0	0	0	0	0	0	0	0	0	0	0	0	0	0	0	0	0	0	0	0	0	1	0	0	0	0	0
ST548	0	0	0	0	0	0	0	0	0	0	0	0	0	0	0	0	0	0	0	0	0	0	0	0	0	0	0	0	0	0	0	0	0	0	0	0	0	3	0	0	0	0	0
ST549	0	0	0	0	0	0	0	0	0	0	0	0	0	0	0	0	0	0	0	0	0	0	0	0	0	0	0	0	0	0	0	0	0	0	0	0	0	0	0	1	0	0	0
ST550	0	0	0	0	0	0	0	0	0	0	0	0	0	0	0	0	0	0	0	0	0	0	0	0	0	0	0	0	0	0	0	0	0	0	0	0	0	0	0	1	0	0	0
ST551	0	0	0	0	0	0	0	0	0	0	0	0	0	0	0	0	0	0	0	0	0	0	0	0	0	0	0	0	0	0	0	0	0	0	0	0	0	0	0	1	0	0	0
ST552	0	0	0	0	0	0	1	0	0	0	0	0	0	0	0	0	0	0	0	0	0	0	0	0	0	0	0	0	0	0	0	0	0	0	0	0	0	0	0	0	0	0	0
ST553	0	0	0	0	0	0	0	0	0	0	0	0	1	0	0	0	0	0	0	2	0	0	0	0	0	0	0	0	0	0	0	0	0	0	0	0	0	0	0	0	0	0	0
ST554	0	0	0	0	0	0	0	0	0	0	0	0	0	0	0	0	0	0	0	0	0	0	0	0	0	0	0	0	0	0	0	0	0	0	0	0	0	0	0	0	0	0	2
ST555	0	0	0	0	0	0	0	0	0	0	0	0	0	0	0	0	0	0	0	0	0	0	0	0	0	0	0	0	0	0	1	0	0	0	0	0	0	0	0	0	0	0	1
ST565	0	0	0	0	0	0	0	1	0	0	0	0	0	0	0	0	0	0	0	0	0	0	0	0	0	0	0	0	0	0	0	0	0	0	0	0	0	0	0	0	0	0	0
ST567	0	0	0	0	0	0	0	1	0	0	0	0	0	0	0	0	0	0	0	0	0	0	0	0	0	0	0	0	0	0	0	0	0	0	0	0	0	0	0	0	0	0	0
ST568	0	0	0	0	0	0	0	1	0	0	0	0	0	0	0	0	0	0	0	0	0	0	0	0	0	0	0	0	0	0	0	0	0	0	0	0	0	0	0	0	0	0	0
ST569	1	0	0	0	0	0	0	0	0	0	0	0	0	0	0	0	0	0	0	0	0	0	0	0	0	0	0	0	0	0	0	0	0	0	0	0	0	0	0	0	0	0	0
ST570	1	0	0	0	0	0	0	0	0	0	0	0	0	0	0	0	0	0	0	0	0	0	0	0	0	0	0	0	0	0	0	0	0	0	0	0	0	0	0	0	0	0	0
ST571	1	0	0	0	0	0	0	0	0	0	0	0	0	0	0	0	0	0	0	0	0	0	0	0	0	0	0	0	0	0	0	0	0	0	0	0	0	0	0	0	0	0	0
ST572	1	0	0	0	0	0	0	0	0	0	0	0	0	0	0	0	0	0	0	0	0	0	0	0	0	0	0	0	0	0	0	0	0	0	0	0	0	0	0	0	0	0	0
ST573	1	0	0	0	0	0	0	0	0	0	0	0	0	0	0	0	0	0	0	0	0	0	0	0	0	0	0	0	0	0	0	0	0	0	0	0	0	0	0	0	0	0	0
ST574	1	0	0	0	0	0	0	0	0	0	0	0	0	0	0	0	0	0	0	0	0	0	0	0	0	0	0	0	0	0	0	0	0	0	0	0	0	0	0	0	0	0	0
ST575	1	0	0	0	0	0	0	0	0	0	0	0	0	0	0	0	0	0	0	0	0	0	0	0	0	0	0	0	0	0	0	0	0	0	0	0	0	0	0	0	0	0	0
ST576	0	0	0	0	0	0	0	0	0	0	0	0	0	0	0	0	0	0	0	0	0	0	0	0	0	0	0	0	0	0	0	0	0	0	0	0	0	1	0	0	0	0	0

## Sheet: S5;CGSCCountryPairwise
Clone-Corrected
	Brazil	Australia	Colombia	USA	Taiwan	China	Mexico	Thailand	Spain	DRC	South Africa	Zimbabwe	Greece	Argentina	Canada	India	Malaysia	France	Italy	Netherlands	Germany
Brazil	0
Australia	0.174	0
Colombia	0.056	0.125	0
USA	0.145	0.113	0.036	0
Taiwan	0.063	0.062	0.033	0.072	0
China	0.1	0.082	0.072	0.084	0	0
Mexico	0.214	0.199	0.088	0.029	0.157	0.166	0
Thailand	0.123	0.224	0.11	0.172	0.115	0.154	0.258	0
Spain	0.236	0.215	0.189	0.172	0.114	0.054	0.267	0.32	0
DRC	0.158	0.206	0.121	0.135	0.075	0.049	0.218	0.179	0.113	0
South Africa	0.195	0.188	0.132	0.143	0.097	0.117	0.21	0.234	0.206	0.141	0
Zimbabwe	0.285	0.296	0.229	0.241	0.227	0.256	0.329	0.389	0.394	0.319	0.084	0
Greece	0.089	0.201	0.086	0.135	0.073	0.045	0.226	0.198	0.167	0.121	0.174	0.348	0
Argentina	0.008	0.15	0.014	0.097	0.024	0.06	0.168	0.117	0.203	0.109	0.147	0.266	0.068	0
Canada	0.073	0.151	0.083	0.139	0.067	0.072	0.237	0.197	0.241	0.184	0.21	0.348	0.086	0.05	0
India	0.162	0.076	0.089	0.087	0.031	0.047	0.16	0.124	0.145	0.07	0.053	0.155	0.123	0.101	0.145	0
Malaysia	0.112	0.089	0.056	0.078	0	0.026	0.152	0.123	0.143	0.078	0.039	0.133	0.083	0.057	0.099	0.005	0
France	0.076	0.09	0.048	0.064	0	0	0.146	0.133	0.036	0.036	0.096	0.247	0.025	0.026	0.089	0.029	0.007	0
Italy	0.334	0.343	0.298	0.269	0.251	0.139	0.411	0.512	0.033	0.202	0.328	0.581	0.325	0.344	0.396	0.28	0.289	0.166	0
Netherlands	0.055	0.161	0.055	0.103	0.058	0.038	0.183	0.174	0.189	0.118	0.156	0.294	0.013	0.013	0	0.099	0.073	0.034	0.333	0
Germany	0.089	0.052	0	0	0	0	0.046	0.142	0.119	0.075	0.096	0.253	0.037	0.021	0.009	0	0.005	0	0.286	0	0
Non-Clone-Corrected
	Brazil	Australia	Colombia	USA	Taiwan	China	Mexico	Thailand	Spain	DRC	South Africa	Zimbabwe	Greece	Argentina	Canada	India	Malaysia	France	Italy	Netherlands	Germany	Ivory Coast	Venezuela
Brazil	0
Australia	0.0166059	0
Colombia	0.0911548	0.0702994	0
USA	0.160008	0.130317	0.186818	0
Taiwan	0.184796	0.166292	0.244684	0.090196	0
China	0.285227	0.267186	0.358263	0.119743	0.080354	0
Mexico	0.277533	0.257548	0.35366	0.133066	0.0805939	0.0608991	0
Thailand	0.0858113	0.068561	0.109187	0.0655036	0.092838	0.169998	0.175314	0
Spain	0.219797	0.188853	0.263319	0.154484	0.219045	0.297828	0.284886	0.108705	0
DRC	0.227167	0.19774	0.285067	0.0821344	0.0852986	0.122641	0.125735	0.0857731	0.0947003	0
South Africa	0.221026	0.193189	0.285379	0.0868563	0.0927318	0.102053	0.147237	0.0723825	0.12287	0.0336239	0
Zimbabwe	0.162921	0.145391	0.252277	0.0952729	0.137622	0.151961	0.173596	0.0799126	0.122017	0.0736677	0.0436524	0
Greece	0.197595	0.174723	0.278252	0.100252	0.102953	0.133889	0.138208	0.0945321	0.126449	0.039666	0.0298346	0.0737041	0
Argentina	0.230856	0.199607	0.281062	0.109928	0.13199	0.208244	0.196948	0.0760504	0.0534031	0.0318528	0.0454682	0.112349	0.0768006	0
Canada	0.450933	0.431446	0.52596	0.407952	0.43561	0.533157	0.555645	0.496646	0.400015	0.525223	0.527369	0.513429	0.528478	0.505747	0
India	0.450933	0.431446	0.52596	0.407952	0.43561	0.533157	0.555645	0.496646	0.400015	0.525223	0.527369	0.513429	0.528478	0.505747	#N/A	0
Malaysia	0.450933	0.431446	0.52596	0.407952	0.43561	0.533157	0.555645	0.496646	0.400015	0.525223	0.527369	0.513429	0.528478	0.505747	#N/A	#N/A	0
France	0.284046	0.288137	0.397207	0.342005	0.349258	0.467978	0.476455	0.362334	0.444657	0.442639	0.434978	0.396751	0.427865	0.459104	0.881657	0.881657	0.881657	0
Italy	0.334252	0.342483	0.448017	0.396106	0.402908	0.526715	0.546461	0.449997	0.555522	0.54322	0.534196	0.498067	0.53076	0.574585	1	1	1	0	0
Netherlands	0.330456	0.337882	0.444128	0.391781	0.398174	0.519772	0.536592	0.436174	0.541079	0.527094	0.517934	0.481331	0.51355	0.557139	1	1	1	0	#N/A	0
Germany	0.205121	0.204146	0.336757	0.281861	0.288312	0.415888	0.412544	0.26403	0.376079	0.3531	0.343177	0.29774	0.330759	0.369072	0.889248	0.889248	0.889248	0.125186	0.391892	0.363395	0
Ivory Coast	0.161457	0.142757	0.221849	0.240194	0.273015	0.405164	0.406793	0.236305	0.332362	0.346581	0.351658	0.306988	0.341519	0.362155	0.601415	0.601415	0.601415	0.412371	0.48127	0.474159	0.185244	0
Venezuela	0.32196	0.287779	0.396827	0.281639	0.315687	0.401433	0.396471	0.281877	0.204223	0.238455	0.285121	0.252238	0.267522	0.277497	0.795471	0.795471	0.795471	0.692517	0.855703	0.844141	0.617647	0.436291	0

## Sheet: S6;VGICountryPairwise
Clone-Corrected
	Brazil	Australia	USA	Taiwan	China	Spain	DRC	India	France	Italy
Brazil	0
Australia	0.359742	0
USA	0.0760444	0.127992	0
Taiwan	0	0.300495	0.0139486	0
China	0.0155861	0.323007	0.0697491	0	0
Spain	0.135135	0.540611	0.233312	0.196601	0.0785237	0
DRC	0.0903263	0.523947	0.226463	0.175436	0.12267	0.199553	0
India	0	0.252044	0.0238074	0	0.0520741	0.211806	0.0455409	0
France	0	0.368311	0.0348973	0	0	0.0140845	0.0480536	0	0
Italy	0.140438	0.627954	0.289594	0.299022	0.0981277	0.0244712	0.207154	0.270588	0.0783354	0
None-Clone-Corrected
	Brazil	Australia	USA	Taiwan	China	Spain	DRC	India	France	Italy	Colombia	Greece
Brazil	0
Australia	0.456195	0
USA	0.141004	0.15304	0
Taiwan	0.381171	0.632683	0.391874	0
China	0.124695	0.170708	0.0246983	0.350418	0
Spain	0.222767	0.624374	0.3071	0.536735	0.261272	0
DRC	0.0999491	0.54219	0.232895	0.45854	0.222512	0.257388	0
India	0.0597999	0.288355	0.0238074	0.426508	0.0474675	0.330677	0.0741056	0
France	0.0251963	0.497085	0.155263	0.455586	0.119039	0.0363711	0.111693	0.119021	0
Italy	0.114624	0.675193	0.300316	0.549941	0.249966	0.0631074	0.174312	0.281942	0	0
Colombia	0.243349	0.196177	0.0765257	0.465849	0.0889689	0.475788	0.365962	0.0646378	0.305705	0.476639	0
Greece	0.346799	0.770479	0.470199	0.646905	0.440011	0.622563	0.445286	0.496752	0.424948	0.696523	0.635895	0

## Sheet: S7;VGIICountryPairwise
Clone Corrected
	Brazil	Australia	Colombia	USA	China	Argentina	Canada	Netherlands
Brazil	0
Australia	0.0462636	0
Colombia	0.0347835	0.0689115	0
USA	0.0138184	0.0203344	0.0532024	0
China	0.00482043	0.0089789	0.0468766	0	0
Argentina	0.000323442	0.0651955	0.00823381	0.0338542	0.00699207	0
Canada	0.114848	0.147637	0.171407	0.0730594	0.0906476	0.138889	0
Netherlands	0.0740475	0.0729307	0.124083	0.0299897	0.00255537	0.0561185	0	0
Non-Clone-Corrected
	Brazil	Australia	Colombia	USA	China	Argentina	Canada	Netherlands	Taiwan	IvoryCoast	Thailand
Brazil	0
Australia	0.178686	0
Colombia	0.182154	0.373404	0
USA	0.00524315	0.277431	0.294275	0
China	0.0213098	0.309159	0.275737	0.00173664	0
Argentina	0.00908685	0.390832	0.209851	0.0338542	0.0379747	0
Canada	0.0910256	0.448304	0.402333	0.0730594	0.113594	0.138889	0
Netherlands	0.0684921	0.501054	0.380397	0.0299897	0.0406067	0.0561185	0	0
Taiwan	0.185363	0.440913	0.39236	0.315698	0.255257	0.264975	0.440063	0.404752	0
IvoryCoast	0.365321	0.713065	0.687855	0.848677	0.701566	0.815394	0.907284	0.879236	0.511155	0
Thailand	0.225841	0.0324264	0.421251	0.476636	0.375385	0.546736	0.675996	0.676459	0.489867	0.987373	0

## Sheet: S8;VGIIICountryPairwise
Clone-Corrected
	Colombia	USA	Mexico
Colombia	0
USA	0	0
Mexico	0.0642302	0.0363436	0
Non-Clone-Corrected
	Colombia	USA	Mexico
Colombia	0
USA	0.127927	0
Mexico	0.171799	0.0781754	0

## Sheet: S9;VGIVCountryPairwsie
Clone-Corrected
	SouthAfrica	Zimbabwe
SouthAfrica	0
Zimbabwe	0.0750873	0
Non-Clone-Corrected
	SouthAfrica	Zimbabwe
SouthAfrica	0
Zimbabwe	0.19558	0

## Sheet: S10;EcologicalPairwise
Clone-Corrected Brazil			p=0.318
	Clinical	Environmental
Environmental	0.0174654	0
Veterinary	0	0
Non-Clone-Corrected Brazil			p<0.001
	Clinical	Environmental
Environmental	0.0715912	0
Veterinary	0.181708	0.0818979
Clone-Corrected Colombia			p=0.502
	Clinical
Environmental	0
Non-Clone-Corrected Colombia
	Clinical	Environmental	p<0.001
Environmental	0.0856494	0
Veterinary	0.14976	0.0595751
None-Clone-Corrected USA			p=0.544
	Clinical
Veterinary	0
Non-Clone-Corrected USA			p<0.001
	Clinical	Environmental
Environmental	0.113	0
Veterinary	0.097	0.086
Non-Clone-Corrected Australia			p<0.001
	Clinical	Environmental
Environmental	0.262852	0
Veterinary	0.226829	0.00509641
Non-Clone-Corrected Taiwan			p<0.001
	Clinical	Environmental
Environmental	0	0
Veterinary	0.241586	0.231554

[truncated: 2 more sheets: S11;Occuranceof(AT), S12;LinkageDisequilibrium]
